# Supplementary material for: The Phospholipid Bis(monoacylglycero)Phosphate Confers Antitumour Immunogenicity to Exosomes Secreted by Dendrogenin A, Which Activates Its Biosynthesis in Tumour Cells
Source: J Extracell Vesicles. 2026 Jan 30;15(2):e70225. doi: 10.1002/jev2.70225 (PMC12859387; doi:10.1002/jev2.70225)
Supplement: Supplementary file 2 — Supplementary Table: jev270225‐sup‐0002‐TableS1.xlsx [file JEV2-15-e70225-s004.xlsx]

## Sheet: HUMAN-TSS-LXR T-F-FINDER
Table S1: Analysis of the LXR binding motifs in the promoter region of the genes of interest
List of LXR binding motifs, using Jaspar_id, identified in the human promoter regions of the genes encoding CLN5, PLD1, PLD3 and PLA2G15.
Position	Rel Position	Ch Position	JASPAR_ID	Sequence	Rel Score	Score	Rel Score Adj	Score Adj	p-value	Strand	Direction	Gene	Species	Region
3557	1556	76993637	MA0115.1	ttaAATTACCTTTGAACTAAaat	0.761578	11.451185	0.755760	10.959786	2.700000e-05	-	←	NM_006493 CLN5	Homo sapiens	Promoter
2386	385	76992466	MA0115.1	cgtGCAGCCCTGGGACCTTTcgt	0.713205	8.040350	0.717595	8.242906	1.230000e-04	-	←	NM_006493 CLN5	Homo sapiens	Promoter
1676	-325	76991756	MA0115.1	ggaTGGGGTAAAAGTTCGGTgtt	0.674805	5.332718	0.668953	4.780181	4.360000e-04	+	→	NM_006493 CLN5	Homo sapiens	Promoter
675	-1326	76990755	MA0115.1	agaCATTACATTTCAGCTCTcag	0.674766	5.329995	0.671602	4.968759	4.620000e-04	-	←	NM_006493 CLN5	Homo sapiens	Promoter
136	-1865	76990216	MA0115.1	cacCACTGAACAAGGTCAACctg	0.670935	5.059836	0.678065	5.428795	5.070000e-04	+	→	NM_006493 CLN5	Homo sapiens	Promoter
1268	-733	76991348	MA0115.1	gacCTAGTTGAAGAGTCAAAgaa	0.653940	3.861505	0.653363	3.670369	8.640000e-04	+	→	NM_006493 CLN5	Homo sapiens	Promoter
3839	1838	76993919	MA0115.1	gtgCCAGATTATAGGTGACCagt	0.653748	3.847998	0.656394	3.886125	8.790000e-04	+	→	NM_006493 CLN5	Homo sapiens	Promoter
3543	1542	76993623	MA0115.1	tatTAAGTTCACACTTAAATtac	0.649218	3.528603	0.650377	3.457769	9.930000e-04	+	→	NM_006493 CLN5	Homo sapiens	Promoter
3948	1947	76994028	MA0115.1	tgaGGTCACCTTCTAACTGAtct	0.645062	3.235571	0.645402	3.103599	1.093000e-03	-	←	NM_006493 CLN5	Homo sapiens	Promoter
2341	340	76992421	MA0115.1	actTGAGAGCAAAGTTGAGGact	0.644950	3.227633	0.641640	2.835828	1.136000e-03	+	→	NM_006493 CLN5	Homo sapiens	Promoter
1103	-898	76991183	MA0115.1	agtCCCGGTCTAAGGCCCTGcaa	0.635466	2.558916	0.643467	2.965836	1.509000e-03	+	→	NM_006493 CLN5	Homo sapiens	Promoter
1275	-726	76991355	MA0115.1	ttgAAGAGTCAAAGAAGAGAagg	0.634891	2.518341	0.635493	2.398205	1.527000e-03	+	→	NM_006493 CLN5	Homo sapiens	Promoter
3960	1959	76994040	MA0115.1	ctaACTGATCTCTCATGTTTtat	0.628589	2.074016	0.629383	1.963246	1.786000e-03	-	←	NM_006493 CLN5	Homo sapiens	Promoter
3374	1373	76993454	MA0115.1	gtaAGAAGTCAAAATTACTCaat	0.628192	2.046030	0.631030	2.080461	1.867000e-03	+	→	NM_006493 CLN5	Homo sapiens	Promoter
3444	1443	76993524	MA0115.1	ggtGTTGACTATGGCTTTTTagt	0.627038	1.964666	0.633755	2.274462	1.876000e-03	-	←	NM_006493 CLN5	Homo sapiens	Promoter
247	-1754	76990327	MA0115.1	tctACTGTTAATTGTCCTTTtag	0.627000	1.961948	0.628588	1.906646	1.884000e-03	-	←	NM_006493 CLN5	Homo sapiens	Promoter
117	-1884	76990197	MA0115.1	aagCAAGACCAGAGGCCTCCacc	0.622258	1.627583	0.633421	2.250705	2.156000e-03	+	→	NM_006493 CLN5	Homo sapiens	Promoter
310	-1691	76990390	MA0115.1	ggtGAAAAGATTTGAACTCGagc	0.619088	1.404093	0.620236	1.312057	2.321000e-03	-	←	NM_006493 CLN5	Homo sapiens	Promoter
228	-1773	76990308	MA0115.1	tagATGGAACCTGGAACCATcta	0.617896	1.320011	0.618625	1.197405	2.399000e-03	-	←	NM_006493 CLN5	Homo sapiens	Promoter
2616	615	76992696	MA0115.1	ctcGCTCTGGTTTGAACCTGatc	0.615974	1.184526	0.622848	1.498018	2.510000e-03	-	←	NM_006493 CLN5	Homo sapiens	Promoter
280	-1721	76990360	MA0115.1	atgAAGTACCTATCTCCCTTctt	0.614782	1.100444	0.611409	0.683741	2.605000e-03	-	←	NM_006493 CLN5	Homo sapiens	Promoter
2909	908	76992989	MA0115.1	cagGCAGGAGAAAGACCAGCagt	0.614726	1.096520	0.620701	1.345177	2.651000e-03	+	→	NM_006493 CLN5	Homo sapiens	Promoter
3106	1105	76993186	MA0115.1	tgtCATCACCAGGGATCTTGgga	0.613268	0.993711	0.615520	0.976371	2.725000e-03	-	←	NM_006493 CLN5	Homo sapiens	Promoter
3979	1978	76994059	MA0115.1	ttaTTTGGCCTCTCTCCATAccc	0.611358	0.859037	0.611886	0.717698	2.866000e-03	-	←	NM_006493 CLN5	Homo sapiens	Promoter
199	-1802	76990279	MA0115.1	gagGTTCTACTGTGGCCCTCtac	0.609437	0.723553	0.614333	0.891843	3.018000e-03	-	←	NM_006493 CLN5	Homo sapiens	Promoter
879	-1122	76990959	MA0115.1	gcaAGTGGGCAAAGGAGTGTgtg	0.609398	0.720834	0.605648	0.273562	3.036000e-03	+	→	NM_006493 CLN5	Homo sapiens	Promoter
611	-1390	76990691	MA0115.1	ctgATTGCTTTTTAAGCTAGgct	0.608983	0.691580	0.612003	0.726011	3.059000e-03	-	←	NM_006493 CLN5	Homo sapiens	Promoter
1564	-437	76991644	MA0115.1	tttCCGCACTATTGTCCCTTctt	0.608565	0.662077	0.608341	0.465270	3.114000e-03	-	←	NM_006493 CLN5	Homo sapiens	Promoter
1890	-111	76991970	MA0115.1	cgcTTGGGGCCAAGCTCTGGagc	0.605736	0.462648	0.606502	0.334372	3.329000e-03	+	→	NM_006493 CLN5	Homo sapiens	Promoter
143	-1858	76990223	MA0115.1	gaaCAAGGTCAACCTGAATTtgt	0.605074	0.415980	0.608963	0.509575	3.374000e-03	+	→	NM_006493 CLN5	Homo sapiens	Promoter
684	-1317	76990764	MA0115.1	attTCAGCTCTCAGGGCTAGaat	0.600967	0.126370	0.604947	0.223661	3.774000e-03	+	→	NM_006493 CLN5	Homo sapiens	Promoter
2035	34	76992115	MA0115.1	tagACACGGCACAGGGCGCCgag	0.600559	0.097618	0.611500	0.690170	3.831000e-03	+	→	NM_006493 CLN5	Homo sapiens	Promoter
2173	172	76992253	MA0115.1	gccACTGGCCGGTGCCCTACaag	0.599927	0.053018	0.604616	0.200106	3.901000e-03	-	←	NM_006493 CLN5	Homo sapiens	Promoter
3849	1848	76993929	MA0115.1	ataGGTGACCAGTGTGTCTGttg	0.597219	-0.137951	0.608270	0.460271	4.135000e-03	-	←	NM_006493 CLN5	Homo sapiens	Promoter
1917	-84	76991997	MA0115.1	gcgCAGGGGCAAGGCGCCCCgcg	0.595629	-0.250019	0.605837	0.287065	4.310000e-03	+	→	NM_006493 CLN5	Homo sapiens	Promoter
345	-1656	76990425	MA0115.1	aggCATGACTTTAGTCACCCcac	0.594077	-0.359470	0.592512	-0.661542	4.425000e-03	-	←	NM_006493 CLN5	Homo sapiens	Promoter
1749	-252	76991829	MA0115.1	aggACAGGTCAATTCATAAAaga	0.593227	-0.419390	0.596397	-0.384959	4.503000e-03	+	→	NM_006493 CLN5	Homo sapiens	Promoter
1438	-563	76991518	MA0115.1	tatCACTGGCCCAGGTCGAGtga	0.592923	-0.440834	0.600068	-0.123647	4.549000e-03	+	→	NM_006493 CLN5	Homo sapiens	Promoter
1731	-270	76991811	MA0115.1	ggtGGTGGCTTTTGGGCAAGgac	0.590482	-0.612981	0.603987	0.155341	4.841000e-03	-	←	NM_006493 CLN5	Homo sapiens	Promoter
2943	942	76993023	MA0115.1	gctATTTTTCTTTAAACCAAaag	0.588079	-0.782351	0.583431	-1.308015	5.157000e-03	-	←	NM_006493 CLN5	Homo sapiens	Promoter
745	-1256	76990825	MA0115.1	cagTTTAGCCTTGGTAATTTtga	0.586584	-0.887776	0.590946	-0.772979	5.371000e-03	-	←	NM_006493 CLN5	Homo sapiens	Promoter
1571	-430	76991651	MA0115.1	actATTGTCCCTTCTTCCTCact	0.586319	-0.906498	0.585825	-1.137570	5.400000e-03	-	←	NM_006493 CLN5	Homo sapiens	Promoter
3477	1476	76993557	MA0115.1	tttAAGTCTCAGATATTAAGtac	0.586280	-0.909221	0.585998	-1.125256	5.453000e-03	+	→	NM_006493 CLN5	Homo sapiens	Promoter
2960	959	76993040	MA0115.1	caaAAGCATCATTGGACATAatt	0.586214	-0.913911	0.588671	-0.934948	5.455000e-03	+	→	NM_006493 CLN5	Homo sapiens	Promoter
3720	1719	76993800	MA0115.1	tctTAAGTTAAAATAGAAATttt	0.586131	-0.919749	0.583409	-1.309579	5.491000e-03	+	→	NM_006493 CLN5	Homo sapiens	Promoter
1317	-684	76991397	MA0115.1	cagTGAAGTGACAGATCCAAgca	0.585109	-0.991786	0.587927	-0.987924	5.580000e-03	+	→	NM_006493 CLN5	Homo sapiens	Promoter
1791	-210	76991871	MA0115.1	cgaATTCTCCTGGGAGCCAGacc	0.584739	-1.017921	0.590001	-0.840263	5.614000e-03	-	←	NM_006493 CLN5	Homo sapiens	Promoter
1769	-232	76991849	MA0115.1	agaTGACGCCCCAGGTCTGGatc	0.582657	-1.164684	0.588771	-0.927863	5.934000e-03	+	→	NM_006493 CLN5	Homo sapiens	Promoter
3741	1740	76993821	MA0115.1	tttGTTGATTTGTTAAGATTtgt	0.581890	-1.218766	0.588337	-0.958767	6.003000e-03	-	←	NM_006493 CLN5	Homo sapiens	Promoter
3218	1217	76993298	MA0115.1	aaaTCTAGTAAAATGCCAGCtgt	0.581796	-1.225408	0.585906	-1.131813	6.056000e-03	+	→	NM_006493 CLN5	Homo sapiens	Promoter
663	-1338	76990743	MA0115.1	gccCTTCAAATCAGACATTAcat	0.580709	-1.302082	0.575832	-1.848949	6.214000e-03	-	←	NM_006493 CLN5	Homo sapiens	Promoter
3858	1857	76993938	MA0115.1	cagTGTGTCTGTTGAGCTGAatt	0.580556	-1.312866	0.590935	-0.773807	6.244000e-03	-	←	NM_006493 CLN5	Homo sapiens	Promoter
625	-1376	76990705	MA0115.1	agcTAGGCTCAAGTGTGGGGcca	0.579543	-1.384251	0.576558	-1.797258	6.395000e-03	+	→	NM_006493 CLN5	Homo sapiens	Promoter
2675	674	76992755	MA0115.1	tttTGCCCTCAAAAGTCGCGcat	0.579457	-1.390345	0.587159	-1.042588	6.425000e-03	+	→	NM_006493 CLN5	Homo sapiens	Promoter
760	-1241	76990840	MA0115.1	aatTTTGAATTTGGCCATAGtat	0.578826	-1.434843	0.583743	-1.285780	6.514000e-03	-	←	NM_006493 CLN5	Homo sapiens	Promoter
390	-1611	76990470	MA0115.1	caaGAAAGTCCAATCTGATGggc	0.578749	-1.440285	0.580498	-1.516789	6.524000e-03	+	→	NM_006493 CLN5	Homo sapiens	Promoter
1423	-578	76991503	MA0115.1	ggtGTTAACCACTGTTATCActg	0.576092	-1.627630	0.575127	-1.899132	6.886000e-03	-	←	NM_006493 CLN5	Homo sapiens	Promoter
3945	1944	76994025	MA0115.1	tgtTGAGGTCACCTTCTAACtga	0.575297	-1.683664	0.579950	-1.555803	7.061000e-03	+	→	NM_006493 CLN5	Homo sapiens	Promoter
521	-1480	76990601	MA0115.1	actGTGGCCCTCATACATCAtac	0.575297	-1.683664	0.575521	-1.871104	7.061000e-03	-	←	NM_006493 CLN5	Homo sapiens	Promoter
2721	720	68246093	MA0115.1	ggaAAAGGCCTAAGGGAAACtga	0.750829	10.693267	0.755121	10.599145	2.900000e-05	+	→	NM_012320 PLA2G15	Homo sapiens	Promoter
422	-1579	68243794	MA0115.1	ctgAGAGGTCAAGGATGCAGtga	0.712390	7.982912	0.710507	7.288540	1.390000e-04	+	→	NM_012320 PLA2G15	Homo sapiens	Promoter
3766	1765	68247138	MA0115.1	gctGCTGGCCTTAGCCCTGGgag	0.709949	7.810765	0.699305	6.457281	9.600000e-05	-	←	NM_012320 PLA2G15	Homo sapiens	Promoter
116	-1885	68243488	MA0115.1	ctgTTGGGTCACGGGTGAAGgtg	0.707243	7.619950	0.702167	6.669670	1.580000e-04	+	→	NM_012320 PLA2G15	Homo sapiens	Promoter
16	-1985	68243388	MA0115.1	ccaCATAACCTTTGACTGGActt	0.689868	6.394840	0.709970	7.248674	2.060000e-04	-	←	NM_012320 PLA2G15	Homo sapiens	Promoter
2803	802	68246175	MA0115.1	atgCTTGTACTCTTACCCTGcca	0.688146	6.273411	0.694027	6.065630	2.180000e-04	-	←	NM_012320 PLA2G15	Homo sapiens	Promoter
1276	-725	68244648	MA0115.1	gcgCAGGGTCGAGACTCAAGccc	0.687351	6.217377	0.686329	5.494415	3.000000e-04	+	→	NM_012320 PLA2G15	Homo sapiens	Promoter
349	-1652	68243721	MA0115.1	ctaGCTGAGCTTGGAGGTGTaca	0.670376	5.020450	0.682543	5.213490	3.630000e-04	-	←	NM_012320 PLA2G15	Homo sapiens	Promoter
2766	765	68246138	MA0115.1	gggTTGGGACAATGGCCATGaac	0.668029	4.854965	0.674549	4.620276	5.520000e-04	+	→	NM_012320 PLA2G15	Homo sapiens	Promoter
2587	586	68245959	MA0115.1	ggcTGTCACCCTCGACCCCTcca	0.667734	4.834176	0.654959	3.166622	3.890000e-04	-	←	NM_012320 PLA2G15	Homo sapiens	Promoter
415	-1586	68243787	MA0115.1	cttGAGCCTGAGAGGTCAAGgat	0.656010	4.007517	0.653462	3.055555	7.820000e-04	+	→	NM_012320 PLA2G15	Homo sapiens	Promoter
3863	1862	171808621	MA0115.1	tttATTTACCTTTAACTCTTata	0.764965	11.689999	0.763549	11.629886	3.300000e-05	-	←	NM_002662 PLD1	Homo sapiens	Promoter
839	-1162	171811645	MA0115.1	catAGGATTCAAAAGACATCaat	0.678267	5.576844	0.680193	5.689014	3.690000e-04	+	→	NM_002662 PLD1	Homo sapiens	Promoter
250	-1751	171812234	MA0115.1	tgcAGTGGTGCAATCTCAACtca	0.670935	5.059836	0.671846	5.094134	4.780000e-04	+	→	NM_002662 PLD1	Homo sapiens	Promoter
2290	289	171810194	MA0115.1	ctgCAGGGTGAAAGCTGACAact	0.667734	4.834176	0.671361	5.059539	5.190000e-04	+	→	NM_002662 PLD1	Homo sapiens	Promoter
1680	-321	171810804	MA0115.1	aatAGATATCATAGGCAAAGctc	0.663713	4.550659	0.665505	4.642156	6.080000e-04	+	→	NM_002662 PLD1	Homo sapiens	Promoter
963	-1038	171811521	MA0115.1	actGTAGGTTACAGGAAAACtga	0.661463	4.392020	0.663320	4.486446	6.440000e-04	+	→	NM_002662 PLD1	Homo sapiens	Promoter
2674	673	171809810	MA0115.1	ggaGTGTGTAAAAGGTCTTCttc	0.659503	4.253817	0.656986	4.035029	6.770000e-04	+	→	NM_002662 PLD1	Homo sapiens	Promoter
628	-1373	171811856	MA0115.1	ttaTAATTTCTAAAGACAAGctt	0.655028	3.938232	0.653900	3.815061	7.890000e-04	+	→	NM_002662 PLD1	Homo sapiens	Promoter
3615	1614	171808869	MA0115.1	agcCTGGGCGACAGGGCAAGaat	0.652841	3.784026	0.658505	4.143256	8.390000e-04	+	→	NM_002662 PLD1	Homo sapiens	Promoter
3272	1271	171809212	MA0115.1	tttGGGGATCTTTGGACTAAttg	0.652586	3.766086	0.654274	3.841730	9.700000e-04	-	←	NM_002662 PLD1	Homo sapiens	Promoter
3053	1052	171809431	MA0115.1	cccAGAGACCTCTGAGGTATgtt	0.648053	3.446434	0.648034	3.397001	1.109000e-03	-	←	NM_002662 PLD1	Homo sapiens	Promoter
2922	921	171809562	MA0115.1	agtTTCTTCGTTTGACCATTact	0.640379	2.905365	0.643885	3.101266	1.416000e-03	-	←	NM_002662 PLD1	Homo sapiens	Promoter
1201	-800	171811283	MA0115.1	tgtAATGAGGTTGGAACTGGcct	0.637360	2.692429	0.638035	2.684342	1.554000e-03	-	←	NM_002662 PLD1	Homo sapiens	Promoter
3123	1122	171809361	MA0115.1	gaaTCTGCAATTTGAACTGTtaa	0.629922	2.168008	0.630899	2.175773	1.877000e-03	-	←	NM_002662 PLD1	Homo sapiens	Promoter
1704	-297	171810780	MA0115.1	gggAAAGGTGGCTGGTCCTTggc	0.627794	2.017982	0.627452	1.930131	1.693000e-03	+	→	NM_002662 PLD1	Homo sapiens	Promoter
1779	-222	171810705	MA0115.1	gcgGTCGAGTTATGAAACTTtgg	0.626847	1.951159	0.626682	1.875194	2.065000e-03	-	←	NM_002662 PLD1	Homo sapiens	Promoter
547	-1454	171811937	MA0115.1	ggcAAGTGCCAAATGTTTTCata	0.625078	1.826464	0.623177	1.625420	1.820000e-03	+	→	NM_002662 PLD1	Homo sapiens	Promoter
1352	-649	171811132	MA0115.1	ggaATGGGTCTTTTCCCTGTttt	0.622590	1.651000	0.628412	1.998512	2.273000e-03	-	←	NM_002662 PLD1	Homo sapiens	Promoter
488	-1513	171811996	MA0115.1	gcgCTTGGCCTTGATAATTTtat	0.622551	1.648276	0.625072	1.760447	2.280000e-03	-	←	NM_002662 PLD1	Homo sapiens	Promoter
3046	1045	171809438	MA0115.1	ctaGGTACCCAGAGACCTCTgag	0.621463	1.571549	0.622985	1.611706	2.341000e-03	-	←	NM_002662 PLD1	Homo sapiens	Promoter
3127	1126	171809357	MA0115.1	ctgCAATTTGAACTGTTAACaga	0.617139	1.266695	0.615282	1.062722	2.274000e-03	+	→	NM_002662 PLD1	Homo sapiens	Promoter
1254	-747	171811230	MA0115.1	tatTCAAGCCACATGACAACtgg	0.616686	1.234722	0.621686	1.519177	2.315000e-03	+	→	NM_002662 PLD1	Homo sapiens	Promoter
1686	-315	171810798	MA0115.1	tatCATAGGCAAAGCTCCGGgaa	0.616002	1.186498	0.620802	1.456137	2.346000e-03	+	→	NM_002662 PLD1	Homo sapiens	Promoter
2618	617	171809866	MA0115.1	cgcCGTGTGATGTGACCACTcgg	0.609273	0.712017	0.612639	0.874323	3.217000e-03	-	←	NM_002662 PLD1	Homo sapiens	Promoter
11	-1990	171812473	MA0115.1	acaAAATCTCTCAGGAAAATaaa	0.604715	0.390650	0.605920	0.395486	3.229000e-03	+	→	NM_002662 PLD1	Homo sapiens	Promoter
2066	65	171810418	MA0115.1	ctaGCGGCCCCTTCGCCCTGcag	0.603153	0.280495	0.611184	0.770661	3.769000e-03	-	←	NM_002662 PLD1	Homo sapiens	Promoter
937	-1064	171811547	MA0115.1	aaaTGTGGTCTAAGGAGGGCtga	0.602700	0.248523	0.603841	0.247332	3.438000e-03	+	→	NM_002662 PLD1	Homo sapiens	Promoter
1820	-181	171810664	MA0115.1	gcgGGCGATCAGAGGCCCAGtcg	0.601155	0.139621	0.607660	0.519523	3.574000e-03	+	→	NM_002662 PLD1	Homo sapiens	Promoter
3481	1480	171809003	MA0115.1	ctaAAAATACAAAAATTAGCcag	0.600646	0.103712	0.602987	0.186421	3.612000e-03	+	→	NM_002662 PLD1	Homo sapiens	Promoter
357	-1644	171812127	MA0115.1	ccgGCTAATTTTTGTATTTTtag	0.600646	0.103712	0.602987	0.186421	4.025000e-03	-	←	NM_002662 PLD1	Homo sapiens	Promoter
2133	132	171810351	MA0115.1	ccgGGTTTCCACTGCCCTCGccc	0.599538	0.025581	0.605729	0.381881	4.125000e-03	-	←	NM_002662 PLD1	Homo sapiens	Promoter
2902	901	171809582	MA0115.1	tttTAAGAACAGACCACAACagt	0.598017	-0.081661	0.604350	0.283595	3.842000e-03	+	→	NM_002662 PLD1	Homo sapiens	Promoter
3067	1066	171809417	MA0115.1	aggTATGTTAAATGGTTTAGttc	0.597059	-0.149231	0.591574	-0.626963	3.939000e-03	+	→	NM_002662 PLD1	Homo sapiens	Promoter
3897	1896	171808587	MA0115.1	tttTTGTTACAAAGGAAAAGtag	0.594684	-0.316687	0.595415	-0.353198	4.171000e-03	+	→	NM_002662 PLD1	Homo sapiens	Promoter
2146	145	171810338	MA0115.1	gccCTCGCCCTCCGTCCCTCctc	0.592923	-0.440834	0.600152	-0.015618	4.765000e-03	-	←	NM_002662 PLD1	Homo sapiens	Promoter
2438	437	171810046	MA0115.1	tgtGGTGTCCCCAGGTCATCcgg	0.591276	-0.556947	0.593741	-0.472514	4.573000e-03	+	→	NM_002662 PLD1	Homo sapiens	Promoter
918	-1083	171811566	MA0115.1	agaTGTGCTCAAGAGACAAAaat	0.589433	-0.686931	0.592348	-0.571832	4.738000e-03	+	→	NM_002662 PLD1	Homo sapiens	Promoter
2781	780	171809703	MA0115.1	gccCTTGAGAACCGCCCTTGtag	0.588599	-0.745689	0.591937	-0.601128	5.337000e-03	-	←	NM_002662 PLD1	Homo sapiens	Promoter
1877	-124	171810607	MA0115.1	cgcGACGCCCCGGGACCTGGcac	0.586158	-0.917835	0.592021	-0.595132	5.721000e-03	-	←	NM_002662 PLD1	Homo sapiens	Promoter
3622	1621	171808862	MA0115.1	gcgACAGGGCAAGAATCTGTctc	0.584171	-1.057951	0.587183	-0.939923	5.400000e-03	+	→	NM_002662 PLD1	Homo sapiens	Promoter
3665	1664	171808819	MA0115.1	aaaAAAATTGAATGCTAAGGctt	0.584132	-1.060675	0.584976	-1.097186	5.420000e-03	+	→	NM_002662 PLD1	Homo sapiens	Promoter
2600	599	171809884	MA0115.1	gctGCTGACCGCGGCTCCCGccg	0.582817	-1.153405	0.589890	-0.746970	6.195000e-03	-	←	NM_002662 PLD1	Homo sapiens	Promoter
2723	722	171809761	MA0115.1	gacGTAGGGCTCAGATCCAGgag	0.582657	-1.164684	0.586058	-1.020123	5.629000e-03	+	→	NM_002662 PLD1	Homo sapiens	Promoter
1498	-503	171810986	MA0115.1	tttCCTTACCTGTAAATTGGcga	0.582466	-1.178191	0.583990	-1.167496	6.251000e-03	-	←	NM_002662 PLD1	Homo sapiens	Promoter
3130	1129	171809354	MA0115.1	caaTTTGAACTGTTAACAGAccc	0.581350	-1.256832	0.579875	-1.460805	6.447000e-03	-	←	NM_002662 PLD1	Homo sapiens	Promoter
3777	1776	171808707	MA0115.1	tagACTTACTTATAACCAGGtag	0.579390	-1.395034	0.577686	-1.616752	6.820000e-03	-	←	NM_002662 PLD1	Homo sapiens	Promoter
88	-1913	171812396	MA0115.1	gctTCAGTTCATCTCTAAACaac	0.579241	-1.405567	0.578409	-1.565264	6.200000e-03	+	→	NM_002662 PLD1	Homo sapiens	Promoter
101	-1900	171812383	MA0115.1	tctAAACAACATATGGCATTtcc	0.578323	-1.470304	0.579809	-1.465468	6.347000e-03	+	→	NM_002662 PLD1	Homo sapiens	Promoter
2456	455	40349150	MA0115.1	tttGTTGCCATTTCTCCTTTata	0.750829	10.693267	0.758891	10.541458	3.600000e-05	-	←	NM_001031696 PLD3	Homo sapiens	Promoter
1338	-663	40348032	MA0115.1	ctaAGCGCTCAAACATCAATact	0.710904	7.878137	0.713084	7.223607	1.310000e-04	+	→	NM_001031696 PLD3	Homo sapiens	Promoter
323	-1678	40347017	MA0115.1	ggaACAAGTATAAGGACAACtta	0.708000	7.673368	0.713037	7.220175	1.410000e-04	+	→	NM_001031696 PLD3	Homo sapiens	Promoter
3826	1825	40350520	MA0115.1	gtgGATCACCTGAGACCAGGagt	0.652774	3.779337	0.669765	4.085904	8.580000e-04	-	←	NM_001031696 PLD3	Homo sapiens	Promoter
963	-1038	40347657	MA0115.1	aaaATTGGTCAAATAGTAAGtga	0.641041	2.952033	0.660936	3.446399	1.205000e-03	+	→	NM_001031696 PLD3	Homo sapiens	Promoter
2619	618	40349313	MA0115.1	tcaCTGTTCCTCTGACCAGTcac	0.634312	2.477552	0.649421	2.612345	1.463000e-03	-	←	NM_001031696 PLD3	Homo sapiens	Promoter
2484	483	40349178	MA0115.1	ctcATTTCTCTTTAAACCCTcat	0.631275	2.263427	0.652884	2.863182	1.576000e-03	-	←	NM_001031696 PLD3	Homo sapiens	Promoter
3735	1734	40350429	MA0115.1	gggATACCTCAATGAACAATaca	0.630908	2.237549	0.636404	1.669528	1.599000e-03	+	→	NM_001031696 PLD3	Homo sapiens	Promoter
187	-1814	40346881	MA0115.1	tccTTAGAACAAAGATGCACggc	0.624210	1.765237	0.634044	1.498600	1.988000e-03	+	→	NM_001031696 PLD3	Homo sapiens	Promoter
1033	-968	40347727	MA0115.1	gtcTCTGAGCTTTCTCCCCCagc	0.620403	1.496794	0.640041	1.932971	2.143000e-03	-	←	NM_001031696 PLD3	Homo sapiens	Promoter
494	-1507	40347188	MA0115.1	ttaCCTGAACTTTTCCTTCCtct	0.619116	1.406064	0.639983	1.928750	2.219000e-03	-	←	NM_001031696 PLD3	Homo sapiens	Promoter
3593	1592	40350287	MA0115.1	ctgCATGATCTTGGGCAACTaac	0.616002	1.186498	0.630011	1.206463	2.402000e-03	-	←	NM_001031696 PLD3	Homo sapiens	Promoter

## Sheet: MOUSE-TSS-LXR T-F-FINDE
Table S1: Analysis of the LXR binding motifs in the promoter region of the genes of interest
List of LXR binding motifs, using Jaspar_id, identified in the mouse promoter regions of the genes encoding CLN5, PLD1, PLD3 and PLA2G15.
Position	Rel Position	Ch Position	JASPAR_ID	Sequence	Rel Score	Score	Rel Score Adj	Score Adj	p-value	Strand	Direction	Gene	Species	Region
601	-1400	103306279	MA0494.1	cttTGACCTATTGTAGCATCTTtga	0.897762	14.399098	0.891718	14.067690	5.000000e-06	+	→	NM_001033242 Cln5	Mus musculus	Promoter
2608	607	103308286	MA0494.1	ctcCCTAGGCTAGTCAGGATCAcct	0.811611	7.354666	0.811949	7.569775	5.050000e-04	-	←	NM_001033242 Cln5	Mus musculus	Promoter
1376	-625	103307054	MA0494.1	gagTGATCTTGGTTGCCATCACtca	0.798756	6.303541	0.797635	6.403845	6.850000e-04	+	→	NM_001033242 Cln5	Mus musculus	Promoter
1996	-5	103307674	MA2337.1	cggAGGTCAcac	1.000000	11.061011	1.000000	10.994940	2.980000e-04	+	→	NM_001033242 Cln5	Mus musculus	Promoter
3640	1639	103309318	MA2337.1	actAGGTCAtat	1.000000	11.061011	1.000000	10.994940	2.980000e-04	+	→	NM_001033242 Cln5	Mus musculus	Promoter
601	-1400	103306279	MA2337.1	cttTGACCTatt	1.000000	11.061011	1.000000	10.994940	2.080000e-04	-	←	NM_001033242 Cln5	Mus musculus	Promoter
702	-1299	103306380	MA2337.1	tttAGGGCAgtt	0.989479	10.575084	0.992014	10.625162	5.330000e-04	+	→	NM_001033242 Cln5	Mus musculus	Promoter
1660	-341	103307338	MA2337.1	gagAGGGCAatc	0.989479	10.575084	0.992014	10.625162	5.330000e-04	+	→	NM_001033242 Cln5	Mus musculus	Promoter
1821	-180	103307499	MA2337.1	gggAGGGCAgaa	0.989479	10.575084	0.992014	10.625162	5.330000e-04	+	→	NM_001033242 Cln5	Mus musculus	Promoter
2300	299	103307978	MA2337.1	cgcAGGGCAcag	0.989479	10.575084	0.992014	10.625162	5.330000e-04	+	→	NM_001033242 Cln5	Mus musculus	Promoter
410	-1591	103306088	MA2337.1	tgaTGCCCTctt	0.989479	10.575084	0.992014	10.625162	3.810000e-04	-	←	NM_001033242 Cln5	Mus musculus	Promoter
2216	215	103307894	MA2337.1	cggTGCCCTaca	0.989479	10.575084	0.992014	10.625162	3.810000e-04	-	←	NM_001033242 Cln5	Mus musculus	Promoter
3824	1823	103309502	MA2337.1	tccTGCCCTcaa	0.989479	10.575084	0.992014	10.625162	3.810000e-04	-	←	NM_001033242 Cln5	Mus musculus	Promoter
3355	1354	106878340	MA0494.1	aaaGCAATGTCATTCTAGGTCAgcg	0.920643	16.270052	0.916820	16.221507	3.000000e-06	-	←	NM_133792 Pla2g15	Mus musculus	Promoter
2178	177	106877163	MA0494.1	gagTGGCCTCCTGTTACCTCTGttt	0.916329	15.917307	0.922045	16.649008	0.000000e+00	+	→	NM_133792 Pla2g15	Mus musculus	Promoter
3394	1393	106878379	MA0494.1	ttcTGAGCCTAGGTTCCCTTTGaga	0.830953	8.936247	0.830815	9.184566	1.650000e-04	+	→	NM_133792 Pla2g15	Mus musculus	Promoter
3264	1263	106878249	MA0494.1	cctTGAACTCAGATACCCACCTgcc	0.825775	8.512818	0.830394	9.150146	1.980000e-04	+	→	NM_133792 Pla2g15	Mus musculus	Promoter
3368	1367	106878353	MA2337.1	tctAGGTCAgcg	1.000000	11.061011	1.000000	10.917819	2.720000e-04	+	→	NM_133792 Pla2g15	Mus musculus	Promoter
3480	1479	106878465	MA2337.1	gagAGGTCAtcc	1.000000	11.061011	1.000000	10.917819	2.720000e-04	+	→	NM_133792 Pla2g15	Mus musculus	Promoter
1729	-272	106876714	MA2337.1	tgaAGGGCAtgt	0.989479	10.575084	0.987091	10.323010	5.540000e-04	+	→	NM_133792 Pla2g15	Mus musculus	Promoter
278	-1723	106875263	MA2337.1	aaaTGCCCTgtt	0.989479	10.575084	0.987091	10.323010	4.180000e-04	-	←	NM_133792 Pla2g15	Mus musculus	Promoter
976	-1025	106875961	MA2337.1	ttaTGCCCTtcc	0.989479	10.575084	0.987091	10.323010	4.180000e-04	-	←	NM_133792 Pla2g15	Mus musculus	Promoter
281	-1720	27991090	MA0494.1	tggTGACCTGTGGTAATCTTTTcac	0.914748	15.788029	0.911417	15.484067	2.000000e-06	+	→	NM_001164056 Pld1	Mus musculus	Promoter
1693	-308	27992502	MA0494.1	ttaAGCAAGTCACTTCAGGGCAgga	0.900540	14.626254	0.900202	14.569201	4.000000e-06	-	←	NM_001164056 Pld1	Mus musculus	Promoter
503	-1498	27991312	MA0494.1	agaGTGCGGTTACTCCTAGGCAcac	0.841025	9.759852	0.843019	9.904490	1.400000e-04	-	←	NM_001164056 Pld1	Mus musculus	Promoter
109	-1892	27990918	MA2337.1	tgtAGGTCAggc	1.000000	11.061011	1.000000	11.097605	2.630000e-04	+	→	NM_001164056 Pld1	Mus musculus	Promoter
2858	857	27993667	MA2337.1	tacAGGTCAaga	1.000000	11.061011	1.000000	11.097605	2.630000e-04	+	→	NM_001164056 Pld1	Mus musculus	Promoter
281	-1720	27991090	MA2337.1	tggTGACCTgtg	1.000000	11.061011	1.000000	11.097605	2.640000e-04	-	←	NM_001164056 Pld1	Mus musculus	Promoter
1669	-332	27992478	MA2337.1	agtTGACCTcta	1.000000	11.061011	1.000000	11.097605	2.640000e-04	-	←	NM_001164056 Pld1	Mus musculus	Promoter
3107	1106	27993916	MA2337.1	ttaTGACCTtcc	1.000000	11.061011	1.000000	11.097605	2.640000e-04	-	←	NM_001164056 Pld1	Mus musculus	Promoter
3170	1169	27993979	MA2337.1	tccTGACCTgtc	1.000000	11.061011	1.000000	11.097605	2.640000e-04	-	←	NM_001164056 Pld1	Mus musculus	Promoter
1706	-295	27992515	MA2337.1	ttcAGGGCAgga	0.989479	10.575084	0.991383	10.698880	4.840000e-04	+	→	NM_001164056 Pld1	Mus musculus	Promoter
2848	847	27251617	MA0494.1	gatTACCCTCAAATCGCCCTGGtgt	0.848634	10.382005	0.843763	9.886356	9.900000e-05	+	→	NM_001317355 Pld3	Mus musculus	Promoter
2837	836	27251628	MA0494.1	atcTCCCCTTAGATTACCCTCAaat	0.827242	8.632776	0.815013	7.540080	2.500000e-04	+	→	NM_001317355 Pld3	Mus musculus	Promoter
2575	574	27251890	MA0494.1	gtcCCCAGTGCTCCGCTGGTCActc	0.815431	7.667022	0.828636	8.651839	3.170000e-04	-	←	NM_001317355 Pld3	Mus musculus	Promoter
2525	524	27251940	MA0494.1	cagGGTCTCCTTGTAACCTCAAagt	0.806778	6.959463	0.801727	6.455713	6.320000e-04	+	→	NM_001317355 Pld3	Mus musculus	Promoter
3803	1802	27250662	MA0494.1	cacATAGTGTAGCTGAGGGTCAcct	0.806324	6.922376	0.798984	6.231898	4.700000e-04	-	←	NM_001317355 Pld3	Mus musculus	Promoter
3809	1808	27250656	MA0494.1	gtgTAGCTGAGGGTCACCTTGTtgg	0.803469	6.688952	0.807966	6.964925	7.360000e-04	+	→	NM_001317355 Pld3	Mus musculus	Promoter
1078	-923	27253387	MA0494.1	aaaTGCCCCCTTTTAAATTGAGgaa	0.802559	6.614508	0.797450	6.106707	7.650000e-04	+	→	NM_001317355 Pld3	Mus musculus	Promoter
79	-1922	27254386	MA0494.1	ctcTTGGAGCCATTTAAGGACGgtc	0.799023	6.325350	0.795277	5.929345	6.200000e-04	-	←	NM_001317355 Pld3	Mus musculus	Promoter
3746	1745	27250719	MA0494.1	ctcTAGCCTTTTATTAACCAATtag	0.792821	5.818277	0.782969	4.924869	1.107000e-03	+	→	NM_001317355 Pld3	Mus musculus	Promoter
3033	1032	27251432	MA0494.1	aacCTGTGGGAAACCCAGGCCAcca	0.791437	5.705099	0.794690	5.881429	8.630000e-04	-	←	NM_001317355 Pld3	Mus musculus	Promoter
589	-1412	27253876	MA0494.1	taaAACATGTCATTTAAAATTAaaa	0.788330	5.451045	0.783298	4.951754	9.730000e-04	-	←	NM_001317355 Pld3	Mus musculus	Promoter
1556	-445	27252909	MA0494.1	cagAAGAGGAAACTGAGGCTCAgaa	0.783102	5.023565	0.775365	4.304324	1.176000e-03	-	←	NM_001317355 Pld3	Mus musculus	Promoter
3903	1902	27250562	MA0494.1	aacCAACCCTAATTAACTTGTAaca	0.781860	4.922009	0.773357	4.140396	1.618000e-03	+	→	NM_001317355 Pld3	Mus musculus	Promoter
1023	-978	27253442	MA0494.1	attTCTATTGTATTTCAAGTTAagg	0.779961	4.766711	0.778923	4.594706	1.311000e-03	-	←	NM_001317355 Pld3	Mus musculus	Promoter
1292	-709	27253173	MA0494.1	agcCTGAGATTATCGGTTTTCActa	0.779898	4.761604	0.779978	4.680734	1.316000e-03	-	←	NM_001317355 Pld3	Mus musculus	Promoter
2288	287	27252177	MA0494.1	tgaCTGCATTTACCCGAGGAGAtca	0.777939	4.601359	0.780099	4.690605	1.431000e-03	-	←	NM_001317355 Pld3	Mus musculus	Promoter
2131	130	27252334	MA0494.1	tggCCCACTTAGGTGCCCTCATccc	0.776131	4.453575	0.769801	3.850181	1.979000e-03	+	→	NM_001317355 Pld3	Mus musculus	Promoter
2986	985	27251479	MA0494.1	tatTATATGGTATTCTATGGTAtcc	0.775562	4.407049	0.769638	3.836876	1.548000e-03	-	←	NM_001317355 Pld3	Mus musculus	Promoter
2369	368	27252096	MA0494.1	gaaTGCTGGGTTTTCTAGTTCAggt	0.774662	4.333386	0.776100	4.364311	1.609000e-03	-	←	NM_001317355 Pld3	Mus musculus	Promoter
3188	1187	27251277	MA0494.1	agtTCAAGGCCAACCTGAGCTAcac	0.773499	4.238293	0.777938	4.514267	1.689000e-03	-	←	NM_001317355 Pld3	Mus musculus	Promoter
3783	1782	27250682	MA0494.1	gagCAGGGTTTATATAGCATCAcat	0.772371	4.146075	0.769795	3.849714	1.753000e-03	-	←	NM_001317355 Pld3	Mus musculus	Promoter
1364	-637	27253101	MA0494.1	ttgCAAAGGGAAGCTGGGATTAgaa	0.772222	4.133931	0.762177	3.227962	1.759000e-03	-	←	NM_001317355 Pld3	Mus musculus	Promoter
1684	-317	27252781	MA0494.1	cctCACCTGGCACTCTGGGGCCcgc	0.769726	3.929811	0.781573	4.810933	1.925000e-03	-	←	NM_001317355 Pld3	Mus musculus	Promoter
3902	1901	27250563	MA0494.1	aaaCCAACCCTAATTAACTTGTaac	0.766850	3.694685	0.757048	2.809378	2.753000e-03	+	→	NM_001317355 Pld3	Mus musculus	Promoter
455	-1546	27254010	MA0494.1	aatTAAAAACAAGTACCTCTGCttt	0.763700	3.437116	0.760140	3.061773	3.100000e-03	+	→	NM_001317355 Pld3	Mus musculus	Promoter
2635	634	27251830	MA0494.1	gatTAGCATTCAGTCACCAGTGcaa	0.761104	3.224819	0.760894	3.123287	3.413000e-03	+	→	NM_001317355 Pld3	Mus musculus	Promoter
3447	1446	27251018	MA0494.1	tgtTTACAAGCTGTAAACTTAAatt	0.760674	3.189672	0.757009	2.806227	3.458000e-03	+	→	NM_001317355 Pld3	Mus musculus	Promoter
2997	996	27251468	MA0494.1	attCTATGGTATCCCAGGGTCCcag	0.760315	3.160254	0.767419	3.655769	2.689000e-03	-	←	NM_001317355 Pld3	Mus musculus	Promoter
723	-1278	27253742	MA0494.1	gacCTAATGTAAGTTGCATGCAgat	0.759725	3.112038	0.757125	2.815677	2.738000e-03	-	←	NM_001317355 Pld3	Mus musculus	Promoter
1312	-689	27253153	MA0494.1	cacTAAACAGAGAAAACTTGGGctc	0.759468	3.091003	0.768044	3.706824	3.584000e-03	+	→	NM_001317355 Pld3	Mus musculus	Promoter
153	-1848	27254312	MA0494.1	aagTTGAGGCTTTTGAGTTCCAggc	0.757956	2.967402	0.758043	2.890582	2.921000e-03	-	←	NM_001317355 Pld3	Mus musculus	Promoter
198	-1803	27254267	MA0494.1	cccTTACCTCAAAAAGCCGAGGgct	0.757878	2.961015	0.760302	3.074973	3.771000e-03	+	→	NM_001317355 Pld3	Mus musculus	Promoter
3330	1329	27251135	MA0494.1	atgTAGCCATATGTGGTCTTGAatt	0.757752	2.950718	0.759774	3.031863	3.787000e-03	+	→	NM_001317355 Pld3	Mus musculus	Promoter
2285	284	27252180	MA0494.1	ctgTGACTGCATTTACCCGAGGaga	0.756703	2.864934	0.758822	2.954180	3.904000e-03	+	→	NM_001317355 Pld3	Mus musculus	Promoter
823	-1178	27253642	MA0494.1	ggtAGAGGGGCAGAGGCAGGCAgtt	0.753776	2.625631	0.743541	1.707103	3.341000e-03	-	←	NM_001317355 Pld3	Mus musculus	Promoter
1462	-539	27253003	MA0494.1	gagTAACATGGAGAGCTCTGAGagc	0.753675	2.617334	0.761987	3.212493	4.294000e-03	+	→	NM_001317355 Pld3	Mus musculus	Promoter
15	-1986	27254450	MA0494.1	gggGGAGGGGAACTTAGACCCAacc	0.753419	2.596398	0.749333	2.179731	3.385000e-03	-	←	NM_001317355 Pld3	Mus musculus	Promoter
2993	992	27251472	MA0494.1	tggTATTCTATGGTATCCCAGGgtc	0.753339	2.589905	0.751744	2.376577	4.355000e-03	+	→	NM_001317355 Pld3	Mus musculus	Promoter
3003	1002	27251462	MA0494.1	tggTATCCCAGGGTCCCAGCTTcac	0.752960	2.558890	0.750193	2.249969	4.405000e-03	+	→	NM_001317355 Pld3	Mus musculus	Promoter
3346	1345	27251119	MA0494.1	tctTGAATTCCTGATCCTCTTAcct	0.752609	2.530163	0.743746	1.723839	4.460000e-03	+	→	NM_001317355 Pld3	Mus musculus	Promoter
323	-1678	27254142	MA0494.1	gccTGCCATCAAGTCAGACAACagg	0.752569	2.526925	0.751375	2.346410	4.465000e-03	+	→	NM_001317355 Pld3	Mus musculus	Promoter
3605	1604	27250860	MA0494.1	gttCATGGTCCATCTCCAGTCCtga	0.752488	2.520284	0.766793	3.604744	3.494000e-03	-	←	NM_001317355 Pld3	Mus musculus	Promoter
747	-1254	27253718	MA0494.1	tgtGAGGTGGAAACCAAGTATAtaa	0.749794	2.300021	0.739656	1.390002	3.817000e-03	-	←	NM_001317355 Pld3	Mus musculus	Promoter
1498	-503	27252967	MA0494.1	gcaCGACCTGACGTCCCATTACacg	0.749464	2.273049	0.744403	1.777400	4.944000e-03	+	→	NM_001317355 Pld3	Mus musculus	Promoter
261	-1740	27254204	MA0494.1	gccTGGCCTGGGTTCCATTGCCagg	0.749054	2.239486	0.750905	2.308071	5.001000e-03	+	→	NM_001317355 Pld3	Mus musculus	Promoter
38	-1963	27254427	MA2337.1	cccTGACCTcag	1.000000	11.061011	1.000000	11.291935	2.450000e-04	-	←	NM_001317355 Pld3	Mus musculus	Promoter
2208	207	27252257	MA2337.1	ccaTGACCTctc	1.000000	11.061011	1.000000	11.291935	2.450000e-04	-	←	NM_001317355 Pld3	Mus musculus	Promoter
2141	140	27252324	MA2337.1	aggTGCCCTcat	0.989479	10.575084	0.995969	11.104530	5.340000e-04	-	←	NM_001317355 Pld3	Mus musculus	Promoter
1793	-208	27252672	MA2337.1	tccTGCCCTtga	0.989479	10.575084	0.995969	11.104530	5.340000e-04	-	←	NM_001317355 Pld3	Mus musculus	Promoter
2075	74	27252390	MA2337.1	ggcTGCCCTccc	0.989479	10.575084	0.995969	11.104530	5.340000e-04	-	←	NM_001317355 Pld3	Mus musculus	Promoter
3816	1815	27250649	MA2337.1	tgaGGGTCAcct	0.864965	4.824101	0.869936	5.245803	5.670000e-04	+	→	NM_001317355 Pld3	Mus musculus	Promoter
1527	-474	27252938	MA2337.1	ctaCGGTCAgct	0.862389	4.705137	0.861042	4.832366	7.790000e-04	+	→	NM_001317355 Pld3	Mus musculus	Promoter
300	-1701	27254165	MA2337.1	gatAGGACAacc	0.859935	4.591761	0.863152	4.930429	9.580000e-04	+	→	NM_001317355 Pld3	Mus musculus	Promoter
2448	447	27252017	MA2337.1	catTGTCCTttt	0.859935	4.591761	0.863152	4.930429	1.352000e-03	-	←	NM_001317355 Pld3	Mus musculus	Promoter
2033	32	27252432	MA2337.1	ctcTGACGTgca	0.859288	4.561913	0.853857	4.498363	1.564000e-03	-	←	NM_001317355 Pld3	Mus musculus	Promoter
1503	-498	27252962	MA2337.1	accTGACGTccc	0.859288	4.561913	0.853857	4.498363	1.564000e-03	-	←	NM_001317355 Pld3	Mus musculus	Promoter
3830	1829	27250635	MA2337.1	ttgGGGGCAacc	0.854444	4.338173	0.865905	5.058398	1.330000e-03	+	→	NM_001317355 Pld3	Mus musculus	Promoter
826	-1175	27253639	MA2337.1	agaGGGGCAgag	0.854444	4.338173	0.865905	5.058398	1.330000e-03	+	→	NM_001317355 Pld3	Mus musculus	Promoter
1078	-923	27253387	MA2337.1	aaaTGCCCCctt	0.854444	4.338173	0.865905	5.058398	1.894000e-03	-	←	NM_001317355 Pld3	Mus musculus	Promoter
510	-1491	27253955	MA2337.1	ggaGGGGCAgag	0.854444	4.338173	0.865905	5.058398	1.330000e-03	+	→	NM_001317355 Pld3	Mus musculus	Promoter
238	-1763	27254227	MA2337.1	ggtGGGGCActt	0.854444	4.338173	0.865905	5.058398	1.330000e-03	+	→	NM_001317355 Pld3	Mus musculus	Promoter
3191	1190	27251274	MA2337.1	tcaAGGCCAacc	0.853128	4.277387	0.854158	4.512361	1.515000e-03	+	→	NM_001317355 Pld3	Mus musculus	Promoter
3674	1673	27250791	MA2337.1	cccTGGCCTctc	0.853128	4.277387	0.854158	4.512361	2.132000e-03	-	←	NM_001317355 Pld3	Mus musculus	Promoter
1397	-604	27253068	MA2337.1	cgcTGGCCTgct	0.853128	4.277387	0.854158	4.512361	2.132000e-03	-	←	NM_001317355 Pld3	Mus musculus	Promoter
2487	486	27251978	MA2337.1	gatTGGCCTtat	0.853128	4.277387	0.854158	4.512361	2.132000e-03	-	←	NM_001317355 Pld3	Mus musculus	Promoter
2664	663	27251801	MA2337.1	ggcTGGCCTtga	0.853128	4.277387	0.854158	4.512361	2.132000e-03	-	←	NM_001317355 Pld3	Mus musculus	Promoter
542	-1459	27253923	MA2337.1	taaAGGCCAcca	0.853128	4.277387	0.854158	4.512361	1.515000e-03	+	→	NM_001317355 Pld3	Mus musculus	Promoter
550	-1451	27253915	MA2337.1	accAGGCCAagc	0.853128	4.277387	0.854158	4.512361	1.515000e-03	+	→	NM_001317355 Pld3	Mus musculus	Promoter
261	-1740	27254204	MA2337.1	gccTGGCCTggg	0.853128	4.277387	0.854158	4.512361	2.132000e-03	-	←	NM_001317355 Pld3	Mus musculus	Promoter
171	-1830	27254294	MA2337.1	tccAGGCCAggt	0.853128	4.277387	0.854158	4.512361	1.515000e-03	+	→	NM_001317355 Pld3	Mus musculus	Promoter
3046	1045	27251419	MA2337.1	cccAGGCCAcca	0.853128	4.277387	0.854158	4.512361	1.515000e-03	+	→	NM_001317355 Pld3	Mus musculus	Promoter
1498	-503	27252967	MA2337.1	gcaCGACCTgac	0.852748	4.259833	0.857798	4.681534	2.434000e-03	-	←	NM_001317355 Pld3	Mus musculus	Promoter
1410	-591	27253055	MA2337.1	gctCGGGCAgct	0.851869	4.219210	0.857011	4.644962	1.845000e-03	+	→	NM_001317355 Pld3	Mus musculus	Promoter
1957	-44	27252508	MA2337.1	cccTGCCCGcag	0.851869	4.219210	0.857011	4.644962	2.645000e-03	-	←	NM_001317355 Pld3	Mus musculus	Promoter
3945	1944	27250520	MA2337.1	catTGAGCTaat	0.850860	4.172646	0.845483	4.109096	2.851000e-03	-	←	NM_001317355 Pld3	Mus musculus	Promoter
2552	551	27251913	MA2337.1	gtcAGCTCAgac	0.850860	4.172646	0.845483	4.109096	2.133000e-03	+	→	NM_001317355 Pld3	Mus musculus	Promoter
3200	1199	27251265	MA2337.1	accTGAGCTaca	0.850860	4.172646	0.845483	4.109096	2.851000e-03	-	←	NM_001317355 Pld3	Mus musculus	Promoter
3527	1526	27250938	MA2337.1	ctcTGCCGTaag	0.848768	4.075985	0.849826	4.310959	3.109000e-03	-	←	NM_001317355 Pld3	Mus musculus	Promoter
1726	-275	27252739	MA2337.1	gccCGCCCTccg	0.842227	3.773905	0.853766	4.494130	3.383000e-03	-	←	NM_001317355 Pld3	Mus musculus	Promoter
2859	858	27251606	MA2337.1	aatCGCCCTggt	0.842227	3.773905	0.853766	4.494130	3.383000e-03	-	←	NM_001317355 Pld3	Mus musculus	Promoter
3232	1231	27251233	MA2337.1	aaaAGCGCAtgg	0.840340	3.686718	0.841452	3.921692	2.695000e-03	+	→	NM_001317355 Pld3	Mus musculus	Promoter
2387	386	27252078	MA2337.1	ttcAGGTCCttt	0.837996	3.578488	0.836806	3.705717	2.922000e-03	+	→	NM_001317355 Pld3	Mus musculus	Promoter
3362	1361	27251103	MA2337.1	ctcTTACCTctg	0.836390	3.504286	0.839671	3.838904	4.544000e-03	-	←	NM_001317355 Pld3	Mus musculus	Promoter
2535	534	27251930	MA2337.1	ttgTAACCTcaa	0.836390	3.504286	0.837353	3.731159	4.544000e-03	-	←	NM_001317355 Pld3	Mus musculus	Promoter
536	-1465	27253929	MA2337.1	agtAGGTAAagg	0.836390	3.504286	0.839671	3.838904	3.338000e-03	+	→	NM_001317355 Pld3	Mus musculus	Promoter
1338	-663	27253127	MA2337.1	gaaAGGTAAtga	0.836390	3.504286	0.839671	3.838904	3.338000e-03	+	→	NM_001317355 Pld3	Mus musculus	Promoter
1656	-345	27252809	MA2337.1	cccTAACCTcct	0.836390	3.504286	0.837353	3.731159	4.544000e-03	-	←	NM_001317355 Pld3	Mus musculus	Promoter
198	-1803	27254267	MA2337.1	cccTTACCTcaa	0.836390	3.504286	0.839671	3.838904	4.544000e-03	-	←	NM_001317355 Pld3	Mus musculus	Promoter
686	-1315	27253779	MA2337.1	atcTGAACTaaa	0.834928	3.436751	0.829566	3.369151	4.801000e-03	-	←	NM_001317355 Pld3	Mus musculus	Promoter
3185	1184	27251280	MA2337.1	acaAGTTCAagg	0.834928	3.436751	0.829566	3.369151	3.566000e-03	+	→	NM_001317355 Pld3	Mus musculus	Promoter
2382	381	27252083	MA2337.1	tctAGTTCAggt	0.834928	3.436751	0.829566	3.369151	3.566000e-03	+	→	NM_001317355 Pld3	Mus musculus	Promoter
853	-1148	27253612	MA2337.1	gtgAGTTCAaag	0.834928	3.436751	0.829566	3.369151	3.566000e-03	+	→	NM_001317355 Pld3	Mus musculus	Promoter
2547	546	27251918	MA2337.1	agtATGTCAgct	0.833343	3.363570	0.827992	3.295969	3.803000e-03	+	→	NM_001317355 Pld3	Mus musculus	Promoter
592	-1409	27253873	MA2337.1	aacATGTCAttt	0.833343	3.363570	0.827992	3.295969	3.803000e-03	+	→	NM_001317355 Pld3	Mus musculus	Promoter
2304	303	27252161	MA2337.1	aggAGATCAgaa	0.831554	3.280938	0.828532	3.321083	4.051000e-03	+	→	NM_001317355 Pld3	Mus musculus	Promoter
719	-1282	27253746	MA2337.1	tgtAGACCTaat	0.829744	3.197353	0.828520	3.320531	5.639000e-03	-	←	NM_001317355 Pld3	Mus musculus	Promoter
3839	1838	27250626	MA2337.1	accAGACCTtgg	0.829744	3.197353	0.828520	3.320531	5.639000e-03	-	←	NM_001317355 Pld3	Mus musculus	Promoter
1683	-318	27252782	MA2337.1	accTCACCTggc	0.829623	3.191745	0.837052	3.717141	5.980000e-03	-	←	NM_001317355 Pld3	Mus musculus	Promoter
3819	1818	27250646	MA2337.1	gggTCACCTtgt	0.829623	3.191745	0.837052	3.717141	5.980000e-03	-	←	NM_001317355 Pld3	Mus musculus	Promoter
2588	587	27251877	MA2337.1	cgcTGGTCActc	0.828122	3.122421	0.826908	3.245599	4.691000e-03	+	→	NM_001317355 Pld3	Mus musculus	Promoter
3970	1969	27250495	MA2337.1	tacTGACCAcgt	0.828122	3.122421	0.826908	3.245599	6.239000e-03	-	←	NM_001317355 Pld3	Mus musculus	Promoter
330	-1671	27254135	MA2337.1	atcAAGTCAgac	0.827828	3.108858	0.824830	3.149003	4.909000e-03	+	→	NM_001317355 Pld3	Mus musculus	Promoter
2322	321	27252143	MA2337.1	taaTTCCCTgga	0.825869	3.018358	0.835640	3.651499	7.459000e-03	-	←	NM_001317355 Pld3	Mus musculus	Promoter
1189	-812	27253276	MA2337.1	ggcTTCCCTcct	0.825869	3.018358	0.835640	3.651499	7.459000e-03	-	←	NM_001317355 Pld3	Mus musculus	Promoter
1045	-956	27253420	MA2337.1	aggTTCCCTtct	0.825869	3.018358	0.835640	3.651499	7.459000e-03	-	←	NM_001317355 Pld3	Mus musculus	Promoter
1367	-634	27253098	MA2337.1	caaAGGGAAgct	0.825869	3.018358	0.835640	3.651499	5.413000e-03	+	→	NM_001317355 Pld3	Mus musculus	Promoter
2936	935	27251529	MA2337.1	gctTTCCCTcct	0.825869	3.018358	0.835640	3.651499	7.459000e-03	-	←	NM_001317355 Pld3	Mus musculus	Promoter
3669	1668	27250796	MA2337.1	tccTACCCTggc	0.825869	3.018358	0.833322	3.543754	7.459000e-03	-	←	NM_001317355 Pld3	Mus musculus	Promoter
2848	847	27251617	MA2337.1	gatTACCCTcaa	0.825869	3.018358	0.833322	3.543754	7.459000e-03	-	←	NM_001317355 Pld3	Mus musculus	Promoter
2650	649	27251815	MA2337.1	accAGTGCAact	0.824407	2.950824	0.825534	3.181747	5.653000e-03	+	→	NM_001317355 Pld3	Mus musculus	Promoter
323	-1678	27254142	MA2337.1	gccTGCCATcaa	0.822822	2.877642	0.823960	3.108565	8.024000e-03	-	←	NM_001317355 Pld3	Mus musculus	Promoter
1479	-522	27252986	MA2337.1	ctgAGAGCAgaa	0.821033	2.795010	0.824500	3.133679	6.023000e-03	+	→	NM_001317355 Pld3	Mus musculus	Promoter
2399	398	27252066	MA2337.1	ggaAGAGCAaca	0.821033	2.795010	0.824500	3.133679	6.023000e-03	+	→	NM_001317355 Pld3	Mus musculus	Promoter
2478	477	27251987	MA2337.1	ttaAGCCCTgat	0.819224	2.711425	0.824489	3.133127	8.597000e-03	-	←	NM_001317355 Pld3	Mus musculus	Promoter
1839	-162	27252626	MA2337.1	tctAGCCCTcct	0.819224	2.711425	0.824489	3.133127	8.597000e-03	-	←	NM_001317355 Pld3	Mus musculus	Promoter
214	-1787	27254251	MA2337.1	ccgAGGGCTggg	0.819224	2.711425	0.824489	3.133127	6.217000e-03	+	→	NM_001317355 Pld3	Mus musculus	Promoter
193	-1808	27254272	MA2337.1	gacAGCCCTtac	0.819224	2.711425	0.824489	3.133127	8.597000e-03	-	←	NM_001317355 Pld3	Mus musculus	Promoter
17	-1984	27254448	MA2337.1	gggAGGGGAact	0.819102	2.705818	0.833020	3.529737	6.348000e-03	+	→	NM_001317355 Pld3	Mus musculus	Promoter
2837	836	27251628	MA2337.1	atcTCCCCTtag	0.819102	2.705818	0.833020	3.529737	8.962000e-03	-	←	NM_001317355 Pld3	Mus musculus	Promoter
2788	787	27251677	MA2337.1	attTCCCCTaaa	0.819102	2.705818	0.833020	3.529737	8.962000e-03	-	←	NM_001317355 Pld3	Mus musculus	Promoter
2470	469	27251995	MA2337.1	catTCCCCTtaa	0.819102	2.705818	0.833020	3.529737	8.962000e-03	-	←	NM_001317355 Pld3	Mus musculus	Promoter
2192	191	27252273	MA2337.1	cccTCCCCTtct	0.819102	2.705818	0.833020	3.529737	8.962000e-03	-	←	NM_001317355 Pld3	Mus musculus	Promoter
994	-1007	27253471	MA2337.1	tacTGCCCAcaa	0.817601	2.636493	0.822877	3.058194	9.235000e-03	-	←	NM_001317355 Pld3	Mus musculus	Promoter
426	-1575	27254039	MA2337.1	gcaTGGGCAggt	0.817601	2.636493	0.822877	3.058194	6.545000e-03	+	→	NM_001317355 Pld3	Mus musculus	Promoter
3729	1728	27250736	MA2337.1	tatTGCCCAatt	0.817601	2.636493	0.822877	3.058194	9.235000e-03	-	←	NM_001317355 Pld3	Mus musculus	Promoter
3468	1467	27250997	MA2337.1	aatTGGGCAggt	0.817601	2.636493	0.822877	3.058194	6.545000e-03	+	→	NM_001317355 Pld3	Mus musculus	Promoter
3979	1978	27250486	MA2337.1	cgtTGCCTTcaa	0.817308	2.622931	0.820799	2.961599	9.493000e-03	-	←	NM_001317355 Pld3	Mus musculus	Promoter
