# Supplementary material for: The Phospholipid Bis(monoacylglycero)Phosphate Confers Antitumour Immunogenicity to Exosomes Secreted by Dendrogenin A, Which Activates Its Biosynthesis in Tumour Cells
Source: J Extracell Vesicles. 2026 Jan 30;15(2):e70225. doi: 10.1002/jev2.70225 (PMC12859387; doi:10.1002/jev2.70225)
Supplement: Supplementary file 3 — Supplementary Table: jev270225‐sup‐0003‐TableS2.xlsx [file JEV2-15-e70225-s005.xlsx]

## Sheet: Antibodies
Table S2: List of antibodies
Antibodies Used in Blockage Experiments
Antibodies	Source	IDENTIFIER	Working dilution
Mouse monoclonal anti-CD63	Santa-Cruz, Germany	sc5275	200 μg/ml
Rat monoclonal anti-PD-L1	Euromedex, France	BE0101, clone 10F.9G2	200 μg/ml
Rat monoclonal anti-PD-1	Euromedex, France	BE0146, clone RMP1-14	2 mg/ml
Mouse monoclonal anti-CD201 (EPCR)	Thermo Fisher Scientific, France	16-2012-83, clone eBio1560	2.5 µg/ml
Hamster monoclonal anti-CD3ε	Thermo Fisher Scientific, France	16-0031-86, clone 145-2C11	2.5 µg/ml
Rat monoclonal anti-IgG2b	Thermo Fisher Scientific, France	16-4031-85, clone eB149/10H5	2.5 µg/ml
Mouse monoclonal anti-IgG 1	Sigma-Aldrich, France	CBL610, clone 1E2.2	100 μg/ml
Mouse monoyclonal anti-IgG 1	Santa-Cruz, Germany	sc3877	200 μg/ml
Rat monoclonal anti-IgG2b	Euromedex, France	BE0090, clone LTF-2	200 μg/ml
Rat monoclonal anti-IgG2a	Euromedex, France	BE0089, clone 2A3	2 mg/ml
Rat monoclonal anti-IgG2b	Euromedex, France	BE0090, clone LTF-2	200 μg/ml
Antibodies Used in Immunochemistry and Immunofluorescence Analysis
Antibodies	Source	IDENTIFIER	Working dilution
Rabbit polyclonal anti-CD3	Dako, France	RBK024	1:100
Rabbit monoclonal anti-CD4	Cell Signaling, France	D7D2Z	1:100
Rabbit monoclonal anti-CD8	Cell Signaling, France	D4W2Z	1:100
Hamster monoclonal anti-CD11c	Tebu-bio, France	CL8923AP, clone N418	1:100
Mouse monoclonal anti-BMP	Sigma-Aldrich, France	MABT837, clone 6C4	1:200
Mouse monoclonal anti-CD11c	BD Bioscience, France	553802, clone HL3,	1:200
Mouse monoclonal anti-CD201 (EPCR)	Thermo Fisher Scientific, France	16-2012-83, clone eBio1560	1:100
Mouse anti-IgG-AF488	Thermo Fisher Scientific, France	A-11001	1:500
Rat anti-IgG-AF488	Thermo Fisher Scientific, France	A-48262	1:500
Antibodies Used in Immune Blot Analysis
Antibodies	Source	IDENTIFIER	Working dilution
Rabbit polyclonal anti-LC3	Merck/Sigma-Aldrich, France	L8918	1:2000
Rabbit polyclonal anti-MFGE8	Merck/Sigma-Aldrich, France	SAB1408603	1:1000
Mouse monoclonal anti-ALIX	Santa-Cruz, Germany	sc-271975, C11	1:500
Mouse monoclonal anti-TRP2	Santa-Cruz, Germany	sc-74439	1:500
Rabbit monoclonal anti-HSP70	Abcam, United Kingdom	ab45133	1:2000
Rabbit monoclonal anti-CD63	Abcam, United Kingdom	ab217345	1:1000
Rabbit monoclonal anti-Melan A	Abcam, United Kingdom	ab210546	1:2000
Rabbit polyclonal anti-IgG HRP	Promega, France,	W4011	1:5000
Mouse polyclonal anti-IgG HRP	Ozyme, France	7076S	1:5000
Antibodies Used in Flow Cytometry Analysis
Antibodies	Source	IDENTIFIER	Working dilution
Mouse monoclonal anti-BMP	Sigma-Aldrich, France	MABT837, clone 6C4	100 μg/ml
Mouse monoclonal anti-CD63	Santa-Cruz, Germany	sc5275	200 μg/ml
Rat monoclonal anti-PD-L1	Euromedex, France	BE0101, clone 10F.9G2	200 μg/ml
Mouse monoclonal anti-CD16/CD32	Thermo Fisher Scientific, France	14-0161-85, clone 93	1:200
Mouse monoclonal anti-T-bet	Thermofisher Scientific, France	505825-82, clone 4B10	1:100
Rat monoclonal anti-Foxp3	Thermofisher Scientific, France	12-4771-82, clone NRRF-30	1:100
Hamster monoclonal anti-CD11c	Thermofisher Scientific, France	25-0114-82, clone N418	1:200
Hamster monoclonal anti-CD80	Thermofisher Scientific, France	17-0801-82, clone B7-1	1:200
Rat monoclonal anti-CD197 (CCR7)	Thermofisher Scientific, France	47-1971-82, clone 4B12	1:100
Rat monoclonal anti-CD172a	Thermofisher Scientific, France	46-1721-82, clone P84,	1:100
Rat monoclonal anti-CD45	BD Bioscience, France	564279, clone 30-F11	1:200
Hamster monoclonal anti-TCRβ	BD Bioscience, France	563135, clone H57-597,	1:50 / 1:75
Rat monoclonal anti-CD4	BD Bioscience, France	612952, clone GK1.5	1:100
Mouse monoclonal anti-Ki-67	BD Bioscience, France	556026 / 51-36524X, clone B56	1:10
Monoclonal anti-CD11c	BD Bioscience, France	553802, clone HL3,	1:200
Rat monoclonal anti-CD8	BioLegend	100743, clone 53-6.7	1:200
Monoclonal anti-CD11c	Miltenyi Biotec, France	130-110-840, clone REA754	1:200
Monoclonal anti-CD11b	Miltenyi Biotec, France	130-113-810, clone REA592	1:200
Monoclonal anti-MHC-II	Miltenyi Biotec, France	130-112-388, clone REA813	1:200
Monoclonal anti-CD80	Miltenyi Biotec, France	130-116-465, clone REA983	1:200
Monoclonal anti-CD86	Miltenyi Biotec, France	130-122-129, clone REA1190	1:200
Monoclonal anti-CD24	Miltenyi Biotec, France	130-110-693, clone REA743	1:100
Monoclonal anti-Granzyme B	Miltenyi Biotec, France	130-120-703, clone REA226	1:50
Monoclonal anti-TNF-α	Miltenyi Biotec, France	130-124-212, clone REA636,	1:50
Monoclonal anti-IL-12 (p40/p70)	Miltenyi Biotec, France	130-102-163, clone REA136	1:50
Monoclonal anti-IFN-γ	Miltenyi Biotec, France	130-117-668, clone REA638	1:50
Mouse monoclonal anti-IgG 1	Sigma-Aldrich, France	CBL610, clone 1E2.2	100 μg/ml
Mouse monoyclonal anti-IgG 1	Santa-Cruz, Germany	sc3877	200 μg/ml
Rat monoclonal anti-IgG2b	Euromedex, France	BE0090, clone LTF-2	200 μg/ml
Mouse anti-IgG-AF488	Thermo Fisher Scientific, France	A-11001	1:50
Rat anti-IgG-AF488	Thermo Fisher Scientific, France	A-48262	1:50
Hamster monoclonal anti-IgG1	Thermo Fisher Scientific, France	12-4888-81, clone eBio299Arm	1:100
Rat monoclonal anti-IgG2a	Thermo Fisher Scientific, France	47-4321-82, clone eBR2a	1:200
Mouse monoclonal anti-IgG1	Thermo Fisher Scientific, France	50-4714-82, clone P3.6.2.8.1	1:100
Hamster monoclonal anti-IgG2	BD Bioscience, France	563348, clone Ha4/8	1:50 / 1:75
Rat monoclonal anti-IgG2b	BD Bioscience, France	563560, clone R35-38	1:100 / 1:200
Mouse monoclonal anti-IgG1	BD Bioscience, France	556026 / 51-35404X, clone MOPC-21	1:10
Rat monoclonal anti-IgG2a	BioLegend	400539, clone RTK2758	1:200
anti-IgG1	Miltenyi Biotec, France	130-113-440, clone REA293	1:200
anti-IgG1	Miltenyi Biotec, France	130-113-434, clone REA293	1:200
anti-IgG1	Miltenyi Biotec, France	130-113-445, clone REA293	1:200
anti-IgG1	Miltenyi Biotec, France	130-113-438, clone REA293	1:50 / 1:200
anti-IgG2	Miltenyi Biotec, France	130-117-362, clone REA293	1:200
anti-IgG2	Miltenyi Biotec, France	130-113-449, clone REA293	1:50
