# Supplementary material for: The Phospholipid Bis(monoacylglycero)Phosphate Confers Antitumour Immunogenicity to Exosomes Secreted by Dendrogenin A, Which Activates Its Biosynthesis in Tumour Cells
Source: J Extracell Vesicles. 2026 Jan 30;15(2):e70225. doi: 10.1002/jev2.70225 (PMC12859387; doi:10.1002/jev2.70225)
Supplement: Supplementary file 4 — Supplementary Table: jev270225‐sup‐0004‐TableS3.xlsx [file JEV2-15-e70225-s001.xlsx]

## Sheet: Primers 
Table S3: List of primers
List of primers used for qPCR analysis.
Mouse primers	Forward	Reverse
Rplp0	TCAATGGTGCCTCTGGAGAT	GTCACTGTGCCAGCTCAGAA
Gapdh	CATGGCCTTCCGTGTTCCTA	CCTGCTTCACCACCTTCTTGAT
Ccr7	TGTACGAGTCGGTGTGCTTC	GGTAGGTATCCGTCATGGTCTTG
Ccl22	TCTTGCTGTGGCAATTCAGA	GAGGGTGACGGATGTAGTCC
Tmem176a	GCCGGATGCTCATTGCTAAG	ATGGCCTATGTAGAGGGTTCC
Fscn1	GACTGCGAAGGTCGCTACC	CTGATCGGTCTCTTCATCCTGA
Il12b	CTGCCACAAAGGAGGCGAGACTC	CATATTTATTCTGCTGCCGTGCTTC
Tnf-α	GGCAGGTCTACTTTGGAGTCATTG	ACATTCGAGGCTCCAGTGAATTCGG
Cln5	TACAAGCGCTTCTCTTTCCGTC	ATCCCACGGCGTCATGCATAAGTTT
Pld1	CTGGACTGCATCCTCAAACGGA	TCATCAACGTCCGCTTGCTGTAC
Pld2	GGAGAACTCCATCCTCAATGCC	GTGAGCCTTCAGGATTCTGTCC
Pld3	GGACATCGCATCCTTCTACTGG	GGTTTGCTCACAGCGATGCGAA
Pld4	GGAGTCAATGACTCGTCTTCTCG	CAAGACCTGGAGGTCAGTGGAT
Pla2g15a	AATGATGCTGGCAGACCTGACG	GTCCGTCTTCTTGGAGCAAAGG
Pla2g4d	TCAGCTTCCACTACATGAGGG	TGAAAGGTGTCACCGAGGTAT
Sgms1	GCATAGTTGGCACGCTGTACCT	TAAGCCACCTCCAGCAATGAGC
Lpcat3	CCATCTCTTCCACACCTTCACG	GGATGAGGAACTGAAGCACGAC
Human primers	Forward	Reverse
PPIA	GCATACGGGTCCTAGGCATCTTAGTC	ATAGGTAGATCTTCTTAGCTAGGTCTTAGC
RPL32	GTGCCGAGATCGCTCACAAT	CAGCTCTTTCCACGATGGC
CLN5	AAGCCCCAGTATGGGAATT	TGCCAGTTAATGTACTTCTGAATCC
PLD1	TCCTGAAACGCCCAGTGGTTGA	ATGCCAAGAGCGAGTTCCACCT
PLD3	CGTCCTGCATACCAAGTTCTGG	GCTGCAGTTGTACATGACCACG
PLD4	AACATGGACTGGCGGTCTCTGA	CCAGTAGGTCTGGAAGGTCTTC
PLA2G15	GCACTACCTCTGCTCCAAGAAG	CATCCACACCATCAGGAAACTGG
PLA2G4D	GCTGAGCTGTTGAGTGAGGC	TCGGTGAGCGTCTTGGTCTTA
