# Supplementary material for: The Phospholipid Bis(monoacylglycero)Phosphate Confers Antitumour Immunogenicity to Exosomes Secreted by Dendrogenin A, Which Activates Its Biosynthesis in Tumour Cells
Source: J Extracell Vesicles. 2026 Jan 30;15(2):e70225. doi: 10.1002/jev2.70225 (PMC12859387; doi:10.1002/jev2.70225)
Supplement: Supplementary file 5 — Supplementary Table: jev270225‐sup‐0005‐TableS4.xlsx [file JEV2-15-e70225-s003.xlsx]

## Sheet: BMP in sEV
	pmol/mg protein
Sample Name	BMP 16:0/16:0	BMP 16:0/17:0	BMP 16:1/18:1	BMP 16:0/18:1	BMP 18:2/18:2	BMP 18:2/18:1	BMP 18:1/18:1	BMP 18:1/18:0	BMP 18:1/20:4	BMP 18:1/20:3	BMP 18:1/20:2	BMP 18:0/22:6	BMP 18:1/22:5	BMP 22:6/22:6	Sum BMP
DDA-sEV	5.27706	0	1119.56	450.106	29.1211	401.707	1302.76	120.73	136.295	255.081	189.554	10.4995	74.4867	0	4095.18
C-sEV	3.19628	0	747.37	257.922	15.4759	219.746	811.224	71.3203	61.5538	138.397	107.45	5.28103	33.0152	0	2471.95
DDA-sEV	6.72464	0	1212.86	467.22	18.7632	357.147	1542.94	124.105	71.0057	196.063	177.24	5.00351	29.2853	0	4208.35
C-sEV	6.3268	0	1141.96	404.278	18.2399	278.61	1162.21	109.218	53.4981	131.438	135.307	0	26.4542	0	3467.54
DDA-sEV	5.66538	0	737.593	334.676	15.9936	215.91	930.438	108.684	61.8375	130.801	118.763	6.60464	32.3433	0	2699.31
C-sEV	4.1832	0	573.643	251.071	9.18123	167.161	684.956	80.6043	43.6877	90.78	97.4022	0	25.9054	0	2028.57
DDA-sEV	5.43383	0	557.029	292.886	21.3911	276.497	1010.98	120.068	107.919	213.456	116.286	5.97408	46.251	0	2774.17
C-sEV	2.75705	0	485.145	201.952	9.00414	152.245	665.144	77.1589	52.6514	103.206	71.7879	0	17.5505	0	1838.6
DDA-sEV	6.79281	0	888.748	365.97	11.9591	201.228	882.248	78.5994	36.9581	77.0579	88.7383	0	12.2031	0	2650.5
C-sEV	4.11124	0	570.045	175.977	7.8462	115.066	485.679	46.9475	24.3112	46.5853	50.6681	0	10.061	0	1537.3
DDA-sEV	3.33183	0	639.824	265.372	8.53565	145.933	658.573	67.1443	41.1044	83.2366	83.8126	0	24.0331	0	2020.9
C-sEV	0	0	209.76	70.9081	3.96442	46.2159	196.647	17.9039	14.7983	28.9002	29.8296	0	7.35102	0	626.278
PLD inh-DDA-sEV	6.85771	0	889.809	404.573	18.6297	285.386	1184.09	110.705	76.8236	169.237	164.057	7.22142	43.0212	0	3360.41
PLD inh-DDA-sEV	7.26205	0	856.883	326.951	9.13228	188.595	852.314	76.7255	31.1989	79.4175	89.7953	0	13.4561	0	2531.73
PLD inh-DDA-sEV	0	0	281.358	92.237	5.19649	69.7812	240.412	26.8031	19.9865	34.5136	36.9424	0	14.0079	0	821.238
PLD inh-DDA-sEV	0	0	554.884	163.265	6.83323	115.837	506.271	42.8276	18.6454	41.3579	64.6535	0	5.94045	0	1520.51

## Sheet: BMP in cells
Treatment									CONTROL				DDA				CONTROL				DDA				CONTROL				DDA				CONTROL		CONTROL		CONTROL		CONTROL		CONTROL		CONTROL		DDA		DDA		DDA
Species	Lipid_Class	Sum_Formula	Adduct	Expected_Mass	Number_C_atoms	Number_DBs	Number_OHs	Method	0257CE_0001	0257CE_0002	0257CE_0003	0257CE_0004	0257CE_0005	0257CE_0006	0257CE_0007	0257CE_0008	0257CE_0049	0257CE_0050	0257CE_0051	0257CE_0052	0257CE_0053	0257CE_0054	0257CE_0055	0257CE_0056	0257CE_0033	0257CE_0034	0257CE_0035	0257CE_0036	0257CE_0037	0257CE_0038	0257CE_0039	0257CE_0040	0257CE_0077	0257CE_0078	0257CE_0079	0257CE_0080	0257CE_0081	0257CE_0082	0257CE_0083	0257CE_0084	0257CE_0085	0257CE_0086	0257CE_0087	0257CE_0088	0257CE_0089	0257CE_0090	0257CE_0091	0257CE_0092	0257CE_0093
[Concentration in]									nmol/mg protein	nmol/mg protein	nmol/mg protein	nmol/mg protein	nmol/mg protein	nmol/mg protein	nmol/mg protein	nmol/mg protein	nmol/mg protein	nmol/mg protein	nmol/mg protein	nmol/mg protein	nmol/mg protein	nmol/mg protein	nmol/mg protein	nmol/mg protein	nmol/mg protein	nmol/mg protein	nmol/mg protein	nmol/mg protein	nmol/mg protein	nmol/mg protein	nmol/mg protein	nmol/mg protein	nmol/mg protein	nmol/mg protein	nmol/mg protein	nmol/mg protein	nmol/mg protein	nmol/mg protein	nmol/mg protein	nmol/mg protein	nmol/mg protein	nmol/mg protein	nmol/mg protein	nmol/mg protein	nmol/mg protein	nmol/mg protein	nmol/mg protein	nmol/mg protein	nmol/mg protein
[Extr. amount]									mg protein	mg protein	mg protein	mg protein	mg protein	mg protein	mg protein	mg protein	mg protein	mg protein	mg protein	mg protein	mg protein	mg protein	mg protein	mg protein	mg protein	mg protein	mg protein	mg protein	mg protein	mg protein	mg protein	mg protein	mg protein	mg protein	mg protein	mg protein	mg protein	mg protein	mg protein	mg protein	mg protein	mg protein	mg protein	mg protein	mg protein	mg protein	mg protein	mg protein	mg protein
Donor ID									mouse melanoma B16K1	mouse melanoma B16K1	mouse melanoma B16K1	mouse melanoma B16K1	mouse melanoma B16K1	mouse melanoma B16K1	mouse melanoma B16K1	mouse melanoma B16K1	mouse melanoma SKMEL28 shCT	mouse melanoma SKMEL28 shCT	mouse melanoma SKMEL28 shCT	mouse melanoma SKMEL28 shCT	mouse melanoma SKMEL28 shCT	mouse melanoma SKMEL28 shCT	mouse melanoma SKMEL28 shCT	mouse melanoma SKMEL28 shCT	mouse melanoma SKMEL28 sh4 LXR	mouse melanoma SKMEL28 sh4 LXR	mouse melanoma SKMEL28 sh4 LXR	mouse melanoma SKMEL28 sh4 LXR	mouse melanoma SKMEL28 sh4 LXR	mouse melanoma SKMEL28 sh4 LXR	mouse melanoma SKMEL28 sh4 LXR	mouse melanoma SKMEL28 sh4 LXR	mouse mammary 4T1	mouse mammary 4T1	mouse mammary 4T1	mouse mammary 4T1	mouse mammary 4T1	mouse mammary 4T1	mouse mammary 4T1	mouse mammary 4T1	mouse mammary 4T1	mouse mammary 4T1	mouse mammary 4T1	mouse mammary 4T1	mouse mammary 4T1	mouse mammary 4T1	mouse mammary 4T1	mouse mammary 4T1	mouse mammary 4T1
BMP 16:0/16:0	BMP	C38H76NO10P1	+H+	723.517	32	0	0	LC SRM+ MG	0	0.00280173	0.00275793	0	0.00273347	0.00286446	0.00405005	0.00328833	0.00399823	0.00402114	0.00494572	0.00640617	0.0145495	0.0100443	0.0105696	0.0115991	0	0.00333841	0.00397846	0.00293607	0	0	0.00594355	0.00685226	0.00319321	0	0	0.00307723	0	0.00275638	0	0	0	0	0.00332831	0	0.00353345	0.00384524	0	0	0.00292187
BMP 16:0_17:0	BMP	C39H78NO10P1	+H+	737.533	33	0	0	LC SRM+ MG	0	0	0	0	0	0	0	0	0	0	0	0	0.0056892	0	0	0	0	0	0	0	0	0	0	0	0	0	0	0	0	0	0	0	0	0	0	0	0	0	0	0	0
BMP 16:0_18:1	BMP	C40H78NO10P1	+H+	749.533	34	1	0	LC SRM+ MG	0.0882063	0.0706064	0.0899387	0.0642019	0.0875252	0.0882184	0.0977142	0.104038	0.149117	0.168392	0.171769	0.199354	0.517261	0.408067	0.452289	0.414314	0.085666	0.100642	0.12394	0.105704	0.0795225	0.0569306	0.219795	0.218494	0.0445929	0.0416571	0.0634745	0.0578916	0.0494003	0.0612665	0.0575661	0.0561595	0.0644253	0.0721803	0.0570833	0.0663564	0.0472447	0.0613232	0.060373	0.0641375	0.0596733
BMP 16:1_18:1	BMP	C40H76NO10P1	+H+	747.517	34	2	0	LC SRM+ MG	0.442609	0.39534	0.311313	0.319489	0.451789	0.510071	0.489943	0.522723	0.154337	0.166717	0.175	0.238776	0.62859	0.494157	0.618207	0.587108	0	0.0759696	0.0837417	0.0674656	0.0696593	0.0923211	0.292012	0.287496	0.112102	0.0759439	0.185826	0.194247	0.141603	0.129001	0.191894	0.200353	0.186675	0.171113	0.244608	0.18014	0.202307	0.176303	0.228568	0.231509	0.150215
BMP 18:0_22:6	BMP	C46H80NO10P1	+H+	823.548	40	6	0	LC SRM+ MG	0	0	0	0	0	0	0.0019125	0	0.00907831	0.0100459	0.0102053	0.012051	0.0241	0.0194166	0.0180599	0.0191134	0	0.00685965	0.0075931	0.00620115	0	0.00411027	0.0177293	0.016363	0.00717588	0.00478813	0.0070622	0.0122187	0.00887299	0.0107118	0.010378	0.00917873	0.00841536	0.00636257	0.0098578	0.0134471	0.0068802	0.00541843	0.0110302	0.00576659	0
BMP 18:1/18:1	BMP	C42H80NO10P1	+H+	775.548	36	2	0	LC SRM+ MG	0.599271	0.542563	0.46941	0.441408	0.600219	0.609484	0.661985	0.669869	0.740827	0.79068	0.885445	1.06223	2.02455	1.83309	2.06076	2.04215	0.422579	0.44659	0.517973	0.527161	0.412564	0.432868	1.04661	1.08272	0.200984	0.149626	0.329135	0.339615	0.243754	0.236302	0.316549	0.29651	0.315358	0.299318	0.312432	0.342666	0.279915	0.245274	0.38008	0.366871	0.262153
BMP 18:1_18:0	BMP	C42H82NO10P1	+H+	777.564	36	1	0	LC SRM+ MG	0.0302518	0.0306982	0.0344779	0.0339866	0.039398	0.043445	0.0422217	0.0454213	0.045565	0.020139	0.0371337	0.0517402	0.0735436	0.0507432	0.0620212	0.0647142	0	0.026486	0.0368399	0.0183869	0.0112507	0.0181491	0.0357915	0.0459172	0.032906	0.0228296	0.0373814	0.0387055	0.030938	0.0363197	0.0370438	0.0381147	0.0502626	0.0301267	0.0391767	0.0474433	0.0364347	0.0373826	0.0374665	0.0369021	0.0382581
BMP 18:1_20:2	BMP	C44H82NO10P1	+H+	801.564	38	3	0	LC SRM+ MG	0.0719374	0.0646909	0.0587	0.0582286	0.0571933	0.0755573	0.0740138	0.0789152	0.0394492	0.0358871	0.0352175	0.0509292	0.0785919	0.0617516	0.0740907	0.0764996	0	0.0232982	0.0237041	0.0227501	0.0263998	0.0210825	0.0332098	0.0370016	0.0225051	0.0115286	0.0315199	0.0274825	0.0241106	0.0265979	0.0333519	0.0309148	0.0324968	0.0309305	0.0364319	0.0407664	0.0382003	0.034112	0.0484258	0.0408624	0.0331873
BMP 18:1_20:3	BMP	C44H80NO10P1	+H+	799.548	38	4	0	LC SRM+ MG	0.0628106	0.0573783	0.0526886	0.0499715	0.051549	0.0576641	0.0603128	0.0672198	0.0267896	0.027738	0.0275898	0.0345468	0.0798723	0.0624965	0.062888	0.0652167	0	0.0188753	0.0210018	0.0246352	0.0409246	0.0370615	0.039758	0.0439408	0.0157869	0.00986114	0.0216653	0.0222522	0.0218578	0.0185003	0.0218112	0.013416	0.0232618	0.0185298	0.0220785	0.0283093	0.0211313	0.0212756	0.0279039	0.0219375	0.0175919
BMP 18:1_20:4	BMP	C44H78NO10P1	+H+	797.533	38	5	0	LC SRM+ MG	0.0158896	0.0110177	0.0110599	0.00663582	0.0124802	0.0108087	0.0147022	0.0152863	0.0140976	0.0182314	0.0127992	0.0162169	0.0535555	0.0366257	0.0442688	0.0401243	0	0.0108487	0.0136744	0.0111266	0.0218625	0.0235548	0.020797	0.0284224	0.00733774	0.00728872	0.0203254	0.0199139	0.0119182	0.0153169	0.0162847	0.017111	0.0150316	0.0131534	0.0178319	0.0186592	0.0240591	0.0117076	0.0179534	0.0111487	0.0147831
BMP 18:1_22:5	BMP	C46H80NO10P1	+H+	823.548	40	6	0	LC SRM+ MG	0	0	0.00448477	0.00379602	0.0044316	0.00567365	0.00561244	0.00357895	0.0295918	0.0354529	0.0337626	0.0360044	0.0530405	0.0506739	0.058915	0.0472051	0	0.0211754	0.0239475	0.0215446	0.0288188	0.0336768	0.0325714	0.0457268	0.018776	0.0165398	0.0315215	0.0265691	0.0205286	0.0293324	0.0272699	0.0271396	0.0239693	0.0230031	0.021662	0.0246009	0.0176673	0.0230033	0.0272235	0.0238902	0.0129989
BMP 18:2/18:2	BMP	C42H76NO10P1	+H+	771.517	36	4	0	LC SRM+ MG	0.0110319	0.0105856	0.00896954	0.00842873	0.0145982	0.0166798	0.0163188	0.0192293	0.00264057	0	0	0	0.00666869	0.00699902	0.0071579	0.00682623	0	0	0.00240505	0	0.0134589	0.014568	0.00358647	0.00347434	0	0	0.00539713	0.00270371	0.00251489	0	0.00345014	0.00458936	0.00354026	0.00270104	0.00577655	0.00667144	0.0026501	0.00358875	0.00369629	0.00444851	0.00246597
BMP 18:2_18:1	BMP	C42H78NO10P1	+H+	773.533	36	3	0	LC SRM+ MG	0.135733	0.11016	0.112133	0.0998665	0.156172	0.16559	0.177691	0.207071	0.069177	0.0781345	0.0688859	0.0927386	0.263618	0.193082	0.241672	0.204913	0.171519	0.0469737	0.0499624	0.0496092	0.132821	0.136428	0.135942	0.130615	0.0322105	0.0213055	0.0604122	0.0569689	0.0388529	0.0427972	0.0518239	0.0568436	0.0566397	0.0457816	0.0717262	0.0797107	0.0537869	0.0562978	0.0771386	0.0655338	0.0415952
BMP 22:6/22:6	BMP	C50H76NO10P1	+H+	867.517	44	12	0	LC SRM+ MG	0	0	0	0	0	0	0	0	0.0272786	0.0235201	0.0259385	0.0319874	0.0227868	0.0192912	0.0198769	0.0174011	0	0.0233004	0.0262838	0.0246274	0.0184708	0.0161289	0.0191955	0.0165648	0.0138122	0.0135402	0.0241435	0.0258672	0.0172209	0.0174943	0.0225777	0.0237117	0.0146543	0.0128475	0.0208458	0.0116229	0.0189241	0.0171201	0.0176307	0.0152952	0.00962174
Sum C32	BMP				32			LC SRM+ MG	0	0.00280173	0.00275793	0	0.00273347	0.00286446	0.00405005	0.00328833	0.00399823	0.00402114	0.00494572	0.00640617	0.0145495	0.0100443	0.0105696	0.0115991	0	0.00333841	0.00397846	0.00293607	0	0	0.00594355	0.00685226	0.00319321	0	0	0.00307723	0	0.00275638	0	0	0	0	0.00332831	0	0.00353345	0.00384524	0	0	0.00292187
Sum C33	BMP				33			LC SRM+ MG	0	0	0	0	0	0	0	0	0	0	0	0	0.0056892	0	0	0	0	0	0	0	0	0	0	0	0	0	0	0	0	0	0	0	0	0	0	0	0	0	0	0	0
Sum C34	BMP				34			LC SRM+ MG	0.530816	0.465947	0.401252	0.383691	0.539315	0.598289	0.587657	0.626761	0.303454	0.335109	0.346769	0.43813	1.14585	0.902224	1.0705	1.00142	0.085666	0.176612	0.207682	0.17317	0.149182	0.149252	0.511806	0.50599	0.156695	0.117601	0.2493	0.252138	0.191003	0.190268	0.24946	0.256513	0.2511	0.243293	0.301691	0.246497	0.249551	0.237627	0.288941	0.295646	0.209889
Sum C36	BMP				36			LC SRM+ MG	0.776287	0.694007	0.624991	0.58369	0.810387	0.835199	0.898216	0.94159	0.858209	0.888954	0.991465	1.20671	2.36838	2.08392	2.37161	2.3186	0.594099	0.52005	0.60718	0.595157	0.570094	0.602013	1.22193	1.26273	0.266101	0.193761	0.432326	0.437993	0.316059	0.315419	0.408867	0.396058	0.425801	0.377928	0.429112	0.476491	0.372786	0.342543	0.498381	0.473756	0.344472
Sum C38	BMP				38			LC SRM+ MG	0.150638	0.133087	0.122449	0.114836	0.121222	0.14403	0.149029	0.161421	0.0803364	0.0818565	0.0756065	0.101693	0.21202	0.160874	0.181248	0.181841	0	0.0530222	0.0583804	0.058512	0.089187	0.0816989	0.0937648	0.109365	0.0456298	0.0286784	0.0735106	0.0696485	0.0578865	0.060415	0.0714478	0.0614418	0.0707901	0.0626137	0.0763424	0.0877349	0.0833907	0.0670952	0.0942831	0.0739486	0.0655622
Sum C40	BMP				40			LC SRM+ MG	0	0	0.00448477	0.00379602	0.0044316	0.00567365	0.00752494	0.00357895	0.0386701	0.0454987	0.0439679	0.0480554	0.0771405	0.0700905	0.0769749	0.0663185	0	0.0280351	0.0315406	0.0277457	0.0288188	0.0377871	0.0503008	0.0620899	0.0259519	0.0213279	0.0385837	0.0387878	0.0294016	0.0400442	0.037648	0.0363183	0.0323846	0.0293657	0.0315198	0.038048	0.0245475	0.0284217	0.0382537	0.0296567	0.0129989
Sum C44	BMP				44			LC SRM+ MG	0	0	0	0	0	0	0	0	0.0272786	0.0235201	0.0259385	0.0319874	0.0227868	0.0192912	0.0198769	0.0174011	0	0.0233004	0.0262838	0.0246274	0.0184708	0.0161289	0.0191955	0.0165648	0.0138122	0.0135402	0.0241435	0.0258672	0.0172209	0.0174943	0.0225777	0.0237117	0.0146543	0.0128475	0.0208458	0.0116229	0.0189241	0.0171201	0.0176307	0.0152952	0.00962174
Sum DB0	BMP					0		LC SRM+ MG	0	0.00280173	0.00275793	0	0.00273347	0.00286446	0.00405005	0.00328833	0.00399823	0.00402114	0.00494572	0.00640617	0.0202387	0.0100443	0.0105696	0.0115991	0	0.00333841	0.00397846	0.00293607	0	0	0.00594355	0.00685226	0.00319321	0	0	0.00307723	0	0.00275638	0	0	0	0	0.00332831	0	0.00353345	0.00384524	0	0	0.00292187
Sum DB1	BMP					1		LC SRM+ MG	0.118458	0.101305	0.124417	0.0981885	0.126923	0.131663	0.139936	0.149459	0.194682	0.188531	0.208903	0.251094	0.590805	0.45881	0.51431	0.479028	0.085666	0.127128	0.16078	0.124091	0.0907733	0.0750798	0.255586	0.264411	0.0774989	0.0644866	0.100856	0.0965971	0.0803383	0.0975862	0.0946099	0.0942742	0.114688	0.102307	0.09626	0.1138	0.0836793	0.0987059	0.0978395	0.10104	0.0979314
Sum DB2	BMP					2		LC SRM+ MG	1.04188	0.937903	0.780723	0.760897	1.05201	1.11955	1.15193	1.19259	0.895164	0.957397	1.06045	1.301	2.65314	2.32725	2.67897	2.62926	0.422579	0.52256	0.601715	0.594627	0.482223	0.525189	1.33863	1.37022	0.313086	0.22557	0.51496	0.533862	0.385357	0.365304	0.508444	0.496863	0.502033	0.470431	0.55704	0.522806	0.482221	0.421577	0.608648	0.59838	0.412368
Sum DB3	BMP					3		LC SRM+ MG	0.20767	0.174851	0.170833	0.158095	0.213366	0.241147	0.251705	0.285986	0.108626	0.114022	0.104103	0.143668	0.34221	0.254834	0.315762	0.281413	0.171519	0.0702719	0.0736666	0.0723593	0.159221	0.15751	0.169152	0.167617	0.0547157	0.0328341	0.0919321	0.0844514	0.0629635	0.0693951	0.0851758	0.0877584	0.0891365	0.0767121	0.108158	0.120477	0.0919872	0.0904098	0.125564	0.106396	0.0747825
Sum DB4	BMP					4		LC SRM+ MG	0.0738425	0.0679639	0.0616581	0.0584003	0.0661472	0.0743439	0.0766316	0.0864491	0.0294302	0.027738	0.0275898	0.0345468	0.086541	0.0694955	0.0700459	0.0720429	0	0.0188753	0.0234069	0.0246352	0.0543835	0.0516296	0.0433444	0.0474151	0.0157869	0.00986114	0.0270625	0.0249559	0.0243727	0.0185003	0.0252614	0.0180053	0.026802	0.0212308	0.0278551	0.0349807	0.0237814	0.0248644	0.0316002	0.026386	0.0200578
Sum DB5	BMP					5		LC SRM+ MG	0.0158896	0.0110177	0.0110599	0.00663582	0.0124802	0.0108087	0.0147022	0.0152863	0.0140976	0.0182314	0.0127992	0.0162169	0.0535555	0.0366257	0.0442688	0.0401243	0	0.0108487	0.0136744	0.0111266	0.0218625	0.0235548	0.020797	0.0284224	0.00733774	0.00728872	0.0203254	0.0199139	0.0119182	0.0153169	0.0162847	0.017111	0.0150316	0.0131534	0.0178319	0.0186592	0.0240591	0.0117076	0.0179534	0.0111487	0.0147831
Sum DB6	BMP					6		LC SRM+ MG	0	0	0.00448477	0.00379602	0.0044316	0.00567365	0.00752494	0.00357895	0.0386701	0.0454987	0.0439679	0.0480554	0.0771405	0.0700905	0.0769749	0.0663185	0	0.0280351	0.0315406	0.0277457	0.0288188	0.0377871	0.0503008	0.0620899	0.0259519	0.0213279	0.0385837	0.0387878	0.0294016	0.0400442	0.037648	0.0363183	0.0323846	0.0293657	0.0315198	0.038048	0.0245475	0.0284217	0.0382537	0.0296567	0.0129989
Sum DB12	BMP					12		LC SRM+ MG	0	0	0	0	0	0	0	0	0.0272786	0.0235201	0.0259385	0.0319874	0.0227868	0.0192912	0.0198769	0.0174011	0	0.0233004	0.0262838	0.0246274	0.0184708	0.0161289	0.0191955	0.0165648	0.0138122	0.0135402	0.0241435	0.0258672	0.0172209	0.0174943	0.0225777	0.0237117	0.0146543	0.0128475	0.0208458	0.0116229	0.0189241	0.0171201	0.0176307	0.0152952	0.00962174
Sum Total BMP	BMP							LC SRM+ MG	1.45774	1.29584	1.15593	1.08601	1.47809	1.58606	1.64648	1.73664	1.31195	1.37896	1.48869	1.83298	3.84642	3.24644	3.73078	3.59718	0.679765	0.804357	0.935045	0.882148	0.855752	0.88688	1.90295	1.96359	0.511382	0.374909	0.817864	0.827513	0.611572	0.626397	0.790001	0.774042	0.79473	0.726048	0.862839	0.860394	0.752733	0.696652	0.93749	0.888303	0.645465
[truncated: 7 more columns]

## Sheet: LPG in cells
Treatment									CONTROL				DDA				CONTROL				DDA				CONTROL				DDA
Species	Lipid_Class	Sum_Formula	Adduct	Expected_Mass	Number_C_atoms	Number_DBs	Number_OHs	Method	0257CE_0001	0257CE_0002	0257CE_0003	0257CE_0004	0257CE_0005	0257CE_0006	0257CE_0007	0257CE_0008	0257CE_0049	0257CE_0050	0257CE_0051	0257CE_0052	0257CE_0053	0257CE_0054	0257CE_0055	0257CE_0056	0257CE_0033	0257CE_0034	0257CE_0035	0257CE_0036	0257CE_0037	0257CE_0038	0257CE_0039	0257CE_0040
[Concentration in]									nmol/mg protein	nmol/mg protein	nmol/mg protein	nmol/mg protein	nmol/mg protein	nmol/mg protein	nmol/mg protein	nmol/mg protein	nmol/mg protein	nmol/mg protein	nmol/mg protein	nmol/mg protein	nmol/mg protein	nmol/mg protein	nmol/mg protein	nmol/mg protein	nmol/mg protein	nmol/mg protein	nmol/mg protein	nmol/mg protein	nmol/mg protein	nmol/mg protein	nmol/mg protein	nmol/mg protein
[Extr. amount]									mg protein	mg protein	mg protein	mg protein	mg protein	mg protein	mg protein	mg protein	mg protein	mg protein	mg protein	mg protein	mg protein	mg protein	mg protein	mg protein	mg protein	mg protein	mg protein	mg protein	mg protein	mg protein	mg protein	mg protein
Donor ID									mouse melanoma B16K1	mouse melanoma B16K1	mouse melanoma B16K1	mouse melanoma B16K1	mouse melanoma B16K1	mouse melanoma B16K1	mouse melanoma B16K1	mouse melanoma B16K1	mouse melanoma SKMEL28 shCT	mouse melanoma SKMEL28 shCT	mouse melanoma SKMEL28 shCT	mouse melanoma SKMEL28 shCT	mouse melanoma SKMEL28 shCT	mouse melanoma SKMEL28 shCT	mouse melanoma SKMEL28 shCT	mouse melanoma SKMEL28 shCT	human melanoma SKMEL28 sh4LXR	human melanoma SKMEL28 sh4LXR	human melanoma SKMEL28 sh4LXR	human melanoma SKMEL28 sh4LXR	human melanoma SKMEL28 sh4LXR	human melanoma SKMEL28 sh4LXR	human melanoma SKMEL28 sh4LXR	human melanoma SKMEL28 sh4LXR
LPG 16:0	LPG	C21H47N1O9P1	+NH4+	488.298	16	0	0	LC SRM+ NL189	0.0622398	0.0688311	0.0886097	0.037582	0.0778484	0.0806357	0.116657	0.0971507	0.0300296	0.0340351	0.0536886	0.0609087	0.0787838	0.0819713	0.0482891	0.0958341	0	0.0372821	0.019848	0.0163227	0.00895231	0.0124765	0.0374997	0.0288947
LPG 18:1	LPG	C23H49N1O9P1	+NH4+	514.314	18	1	0	LC SRM+ NL189	0.0562029	0.0537775	0.0686615	0.0413069	0.280523	0.285105	0.361238	0.305087	0.244553	0.156214	0.258898	0.383919	1.25628	1.47492	0.850145	1.43617	0.0605193	0.129938	0.0898444	0.110676	0.0743662	0.0883685	0.431741	0.503296
LPG 20:4	LPG	C25H47N1O9P1	+NH4+	536.298	20	4	0	LC SRM+ NL189	0	0	0	0	0	0	0	0	0	0	0	0	0	0	0	0	0	0	0	0	0.00724162	0.0194682	0	0
Sum C16	LPG				16			LC SRM+ NL189	0.0622398	0.0688311	0.0886097	0.037582	0.0778484	0.0806357	0.116657	0.0971507	0.0300296	0.0340351	0.0536886	0.0609087	0.0787838	0.0819713	0.0482891	0.0958341	0	0.0372821	0.019848	0.0163227	0.00895231	0.0124765	0.0374997	0.0288947
Sum C18	LPG				18			LC SRM+ NL189	0.0562029	0.0537775	0.0686615	0.0413069	0.280523	0.285105	0.361238	0.305087	0.244553	0.156214	0.258898	0.383919	1.25628	1.47492	0.850145	1.43617	0.0605193	0.129938	0.0898444	0.110676	0.0743662	0.0883685	0.431741	0.503296
Sum C20	LPG				20			LC SRM+ NL189	0	0	0	0	0	0	0	0	0	0	0	0	0	0	0	0	0	0	0	0	0.00724162	0.0194682	0	0
Sum DB0	LPG					0		LC SRM+ NL189	0.0622398	0.0688311	0.0886097	0.037582	0.0778484	0.0806357	0.116657	0.0971507	0.0300296	0.0340351	0.0536886	0.0609087	0.0787838	0.0819713	0.0482891	0.0958341	0	0.0372821	0.019848	0.0163227	0.00895231	0.0124765	0.0374997	0.0288947
Sum DB1	LPG					1		LC SRM+ NL189	0.0562029	0.0537775	0.0686615	0.0413069	0.280523	0.285105	0.361238	0.305087	0.244553	0.156214	0.258898	0.383919	1.25628	1.47492	0.850145	1.43617	0.0605193	0.129938	0.0898444	0.110676	0.0743662	0.0883685	0.431741	0.503296
Sum DB4	LPG					4		LC SRM+ NL189	0	0	0	0	0	0	0	0	0	0	0	0	0	0	0	0	0	0	0	0	0.00724162	0.0194682	0	0
Sum Total LPG	LPG							LC SRM+ NL189	0.118443	0.122609	0.157271	0.0788889	0.358371	0.36574	0.477894	0.402238	0.274582	0.190249	0.312587	0.444828	1.33507	1.55689	0.898434	1.532	0.0605193	0.16722	0.109692	0.126998	0.0905602	0.120313	0.46924	0.532191

## Sheet: PG in cells
Treatment									CONTROL				DDA
Species	Lipid_Class	Sum_Formula	Adduct	Expected_Mass	Number_C_atoms	Number_DBs	Number_OHs	Method	0257CE_0001	0257CE_0002	0257CE_0003	0257CE_0004	0257CE_0005	0257CE_0006	0257CE_0007	0257CE_0008
[Concentration in]									nmol/mg protein	nmol/mg protein	nmol/mg protein	nmol/mg protein	nmol/mg protein	nmol/mg protein	nmol/mg protein	nmol/mg protein
[Extr. amount]									mg protein	mg protein	mg protein	mg protein	mg protein	mg protein	mg protein	mg protein
Donor ID									mouse melanoma B16K1	mouse melanoma B16K1	mouse melanoma B16K1	mouse melanoma B16K1	mouse melanoma B16K1	mouse melanoma B16K1	mouse melanoma B16K1	mouse melanoma B16K1
PG 36:1	PG	C42H85N1O10P1	+NH4+	794.591	36	1	0	LC SRM+ NL189	0.310002	0.216181	0.300939	0.259739	0.34206	0.295805	0.360177	0.310738
PG 36:2	PG	C42H83N1O10P1	+NH4+	792.575	36	2	0	LC SRM+ NL189	0.290744	0.228013	0.320239	0.307055	0.341343	0.259339	0.334403	0.336744

## Sheet: PA in cells
Treatment									CONTROL				DDA
Species	Lipid_Class	Sum_Formula	Adduct	Expected_Mass	Number_C_atoms	Number_DBs	Number_OHs	Method	0257CE_0001	0257CE_0002	0257CE_0003	0257CE_0004	0257CE_0005	0257CE_0006	0257CE_0007	0257CE_0008
[Concentration in]									nmol/mg protein	nmol/mg protein	nmol/mg protein	nmol/mg protein	nmol/mg protein	nmol/mg protein	nmol/mg protein	nmol/mg protein
[Extr. amount]									mg protein	mg protein	mg protein	mg protein	mg protein	mg protein	mg protein	mg protein
Donor ID									mouse melanoma B16K1	mouse melanoma B16K1	mouse melanoma B16K1	mouse melanoma B16K1	mouse melanoma B16K1	mouse melanoma B16K1	mouse melanoma B16K1	mouse melanoma B16K1
PA 36:1	PA	C39H79N1O8P1	+NH4+	720.554	36	1	0	LC SRM+ NL115	1.07643	1.04601	1.40846	1.09381	1.86865	1.53643	2.01773	1.97028
PA 36:2	PA	C39H77N1O8P1	+NH4+	718.538	36	2	0	LC SRM+ NL115	1.6955	1.47779	1.79024	1.60204	2.10338	2.01618	2.43613	2.13812

## Sheet: PC in cells
Treatment									CONTROL				DDA
Species	Lipid_Class	Sum_Formula	Adduct	Expected_Mass	Number_C_atoms	Number_DBs	Number_OHs	Method	0257CE_0001	0257CE_0002	0257CE_0003	0257CE_0004	0257CE_0005	0257CE_0006	0257CE_0007	0257CE_0008
[Concentration in]									nmol/mg protein	nmol/mg protein	nmol/mg protein	nmol/mg protein	nmol/mg protein	nmol/mg protein	nmol/mg protein	nmol/mg protein
[Extr. amount]									mg protein	mg protein	mg protein	mg protein	mg protein	mg protein	mg protein	mg protein
[Extr. Volume]									µl	µl	µl	µl	µl	µl	µl	µl
Donor ID									mouse melanoma B16K1	mouse melanoma B16K1	mouse melanoma B16K1	mouse melanoma B16K1	mouse melanoma B16K1	mouse melanoma B16K1	mouse melanoma B16K1	mouse melanoma B16K1
Extr. Amount									0.1	0.1	0.1	0.1	0.1	0.1	0.1	0.1
Extr. Volume									260.865028434288	233.912657013871	315.885902012193	320.143424254066	304.980328768794	293.841090738129	371.257262720202	321.983417853981
PC 36:1	PC	C45H87NO10P	+HCOO-	832.607	36	1	0	FTMS- 520-960 mz	7.25581	6.90942	7.47033	7.97931	9.45283	10.2291	10.2628	8.17263
PC 36:2	PC	C45H85NO10P	+HCOO-	830.592	36	2	0	FTMS- 520-960 mz	22.2096	19.6535	19.0767	21.0764	24.0704	23.5509	26.3208	22.8555

## Sheet: DG in cells
Treatment									CONTROL				DDA
Species	Lipid_Class	Sum_Formula	Adduct	Expected_Mass	Number_C_atoms	Number_DBs	Number_OHs	Method	0257CE_0001	0257CE_0002	0257CE_0003	0257CE_0004	0257CE_0005	0257CE_0006	0257CE_0007	0257CE_0008
[Concentration in]									nmol/mg protein	nmol/mg protein	nmol/mg protein	nmol/mg protein	nmol/mg protein	nmol/mg protein	nmol/mg protein	nmol/mg protein
[Extr. amount]									mg protein	mg protein	mg protein	mg protein	mg protein	mg protein	mg protein	mg protein
[Extr. Volume]									µl	µl	µl	µl	µl	µl	µl	µl
Donor ID									mouse melanoma B16K1	mouse melanoma B16K1	mouse melanoma B16K1	mouse melanoma B16K1	mouse melanoma B16K1	mouse melanoma B16K1	mouse melanoma B16K1	mouse melanoma B16K1
Extr. Volume									260.865028434288	233.912657013871	315.885902012193	320.143424254066	304.980328768794	293.841090738129	371.257262720202	321.983417853981
DG 36:1	DG	C39H78NO5	+NH4+	640.587	36	1	0	FTMS+ 500-1000 mz	1.56951	1.53107	1.31565	1.49165	1.83219	1.69507	2.06298	1.7879
DG 36:2	DG	C39H76NO5	+NH4+	638.572	36	2	0	FTMS+ 500-1000 mz	2.32071	2.18889	1.93796	2.34926	2.73842	2.478	3.02755	2.67268

## Sheet: Explanations
Table explanations						Sheets	Explanation
						Lipidclass	lipid species data, C-atom sums (Sum Cx), double bond sums (Sum DBx), and total lipid class sum (Sum Total)
Abbrev.	Lipid Class	Lipid Category*	Methods**	Assumptions***		Lipidclass (%)	profiles [%] of above mentioned data
BMP	Bis(monoacyl)glycerophosphate	GP	LC SRM+ MG			Total_Sum	lipid class data summarized
LPG	Lysophosphatidylglycerol	GP	LC SRM+ NL189			Total_Sum (%)	lipid class profiles [%]
PA	Phosphatidic acid	GP	LC SRM+ NL115	1)
PG	Phosphatidylglycerol	GP	LC SRM+ NL189	1)		Definitions
PC	Phosphatidylcholine	GP	QQQ / FTMS	1)		Sum Cx	Sum of species with the respective number of C-atoms in their acyl chains
DG	Diglyceride	GL	FTMS			Sum DBx	Sum of species with the respective number of double bonds in their acyl chains
						* Lipid Category
						GL	Glycerolipids
						GP	Glycerophospholipids
						** Methods
						FTMS	Fourier-Transform mass spectrometry on a hybrid quadrupole-Orbitrap mass spectrometer (high-mass resolution)
						QQQ	Tandem mass spectrometry on a triple quadrupole mass spectrometer (low-mass resolution)
						*** Assumptions (following assumptions apply for QQQ low-mass resolution analysis)
						1) Annotation based on assumption of even-numbered carbon chains only.
						2) Annotation based on assumption of a sphingoid base with two hydroxyl groups.
						Species annotation
						Lipid species annotation is based on the recommendations in
						Liebisch, G.; Fahy, E.; Aoki, J.; Dennis, E.A.; Durand, T.; Ejsing, C.; Fedorova, M.; Feussner, I.; Griffiths, W.J.; Koefeler, H., et al.
						Update on LIPID MAPS Classification, Nomenclature and Shorthand Notation for MS-derived Lipid Structures. Journal of lipid research 2020, doi:10.1194/jlr.S120001025
						Examples
						LPC 18:2 Lysophosphatidylcholine with fatty acid containing 18 C-atoms and 2 double bonds
						PC 36:4 Phosphatidylcholine with fatty acid moiety containing two fatty acids with 36 C-atoms and 4 double bonds
						PC O-36:4 Phosphatidylcholine-ether; assignment based on assumption 1); alternativly it may be assigned to a odd C-atom number species PC 35:4
						PC O-36:4 Phosphatidylcholine-ether using high mass resolution FTMS does not need assumptions
